# Supplementary material for: Proteins comparison through probabilistic optimal structure local alignment
Source: Front Genet. 2014 Sep 2;5:302. doi: 10.3389/fgene.2014.00302 (PMC4151033; doi:10.3389/fgene.2014.00302)
Supplement: Supplementary file 1 [file Table1.XLSX]

## Sheet: StartingMotifList
PDB_ID	CHAIN	CSA_MOTIF	EC_CLASS (? = Unknown)
13PK	A	[39-R, 376-G, 399-G, 219-K]	2.7.2.3
1A0J	A	[102-D, 193-G, 57-H, 195-S]	3.4.21.4
1A16	A	[383-E, 243-H, 350-H, 361-H]	3.4.11.9
1A41	A	[223-R, 265-H, 167-K, 274-Y]	5.99.1.2
1A4S	A	[166-N, 297-C, 263-E, 477-E]	1.2.1.8
1A50	A	[60-D, 109-E, 49-E, 87-K]	4.2.1.20
1A6D	A	[390-D, 63-D, 96-T, 97-T]	?
1A7U	A	[228-D, 257-H, 99-M, 32-F, 98-S]	1.11.1.10
1A8Q	A	[223-D, 252-H, 95-M, 94-S, 28-W]	?
1A8S	A	[224-D, 253-H, 94-S, 95-T, 28-W]	1.11.1.10
1AA6	A	[333-R, 140-X, 141-H, 44-K]	1.2.1.2
1AFW	A	[125-C, 403-C, 405-G, 375-H]	2.3.1.16
1AGY	A	[175-D, 121-Q, 188-H, 120-S, 42-S]	3.1.1.74
1AHJ	B	[56-R, 113-C, 115-C, 114-S]	4.2.1.84
1AJ8	A	[312-D, 223-H, 262-H, 193-S]	2.3.3.1
1AKM	A	[106-R, 319-R, 231-D, 273-C, 136-Q, 133-H]	2.1.3.3
1AKO	A	[153-N, 7-N, 151-D, 229-D, 259-H]	3.1.11.2
1AL6	A	[375-D, 274-H, 320-H, 244-S]	2.3.3.1
1ALD	A	[33-D, 187-E, 189-E, 146-K, 229-K, 300-S, 363-Y]	4.1.2.13
1AM2	A	[198-N, 74-N, 197-H, 75-H, 1-S, 72-T]	5.99.1.3
1AOP	A	[153-R, 83-R, 483-C, 215-K, 217-K]	1.8.1.2
1APY	B	[235-G, 49-S, 183-T, 201-T, 234-T]	3.5.1.26
1AQ0	A	[232-E, 280-E, 288-E, 283-K]	3.2.1.73
1AQL	A	[108-A, 195-A, 320-D, 107-G, 435-H, 194-S]	3.1.1.13
1AT1	A	[105-R, 54-R, 134-H, 84-K, 55-T]	2.1.3.2
1AUG	A	[91-R, 144-C, 81-E, 168-H]	3.4.19.3
1AUI	A	[122-R, 254-R, 121-D, 151-H]	3.1.3.16
1AUK	A	[281-D, 125-H, 229-H, 123-K, 302-K, 150-S]	3.1.6.8
1AUO	A	[168-D, 115-Q, 199-H, 23-L, 114-S]	3.1.1.1
1AZW	A	[266-D, 43-G, 294-H, 110-S, 111-W]	3.4.11.5
1B2M	A	[77-R, 58-E, 40-H, 92-H, 100-F, 38-Y]	3.1.27.3
1B3R	A	[190-N, 130-D, 189-D, 194-C, 300-H, 54-H, 185-K]	3.3.1.1
1B65	A	[218-N, 289-G, 250-S, 288-S, 146-Y]	3.4.11.19
1B66	B	[88-D, 42-C, 133-E, 89-H]	4.2.3.12
1B6B	B	[122-H, 111-L, 124-L, 97-S, 168-Y]	2.3.1.87
1B73	A	[7-D, 178-C, 70-C, 8-S]	5.1.1.3
1B8F	A	[142-A, 414-E, 144-G, 143-S, 280-Y]	4.3.1.3
1B93	A	[101-D, 71-D, 91-D, 66-G, 19-H, 98-H]	4.2.3.3
1BCR	B	[338-D, 53-G, 397-H, 146-S, 147-Y]	3.4.16.6
1BD0	A	[136-R, 311-C, 39-K, 265-Y]	5.1.1.1
1BG0	A	[126-R, 229-R, 280-R, 309-R, 225-E]	2.7.3.3
1BH2	A	[178-R, 204-Q, 43-E, 181-T]	?
1BIX	A	[210-D, 283-D, 309-H, 171-Y]	4.2.99.18
1BQC	A	[127-N, 128-E, 225-E, 196-H, 198-Y]	3.2.1.78
1BRW	A	[168-R, 82-H, 187-K, 183-S]	2.4.2.2
1BS0	A	[204-D, 175-E, 133-H, 236-K]	2.3.1.47
1BS4	A	[50-Q, 133-E, 45-G, 91-L]	3.5.1.88
1BS9	A	[175-D, 91-Q, 187-H, 90-S, 13-T]	3.1.1.72
1BSJ	A	[50-Q, 133-E, 45-G, 91-L]	3.5.1.88
1BTL	A	[237-A, 166-E, 234-K, 73-K, 130-S, 70-S]	3.5.2.6
1BVZ	A	[325-D, 421-D, 354-E, 356-W]	3.2.1.135
1BWL	A	[191-N, 194-H, 37-T, 196-Y]	1.6.99.1
1BWP	A	[104-N, 192-D, 74-G, 195-H, 47-S]	3.1.1.47
1BWZ	A	[217-C, 73-C, 208-E, 159-H]	5.1.1.7
1BZC	A	[221-R, 181-D, 215-C, 222-S]	3.1.3.48
1BZY	A	[169-R, 134-D, 137-D, 133-E, 104-Y]	2.4.2.8
1C17	M	[210-R, 214-N, 61-D, 206-S]	?
1C2T	A	[106-N, 144-D, 108-H, 135-S]	2.1.2.2
1C3C	B	[275-E, 141-H, 268-K, 140-T]	4.3.2.2
1C4Z	A	[506-R, 607-D, 820-C, 539-E, 550-E, 818-H]	6.3.2
1CA0	B	[102-D, 196-G, 57-H, 195-S]	3.4.21.1
1CD5	A	[141-D, 72-D, 148-E, 143-H]	3.5.99.6
1CDG	A	[227-R, 229-D, 328-D, 257-E, 327-H]	2.4.1.19
1CEL	A	[214-D, 212-E, 217-E, 228-H]	3.2.1.91
1CGK	A	[336-N, 164-C, 303-H, 215-F]	2.3.1.74
1CHD	A	[286-D, 190-H, 283-M, 164-S, 165-T]	3.1.1.61
1CI8	A	[78-K, 75-S, 348-W, 181-Y, 351-V]	?
1CJY	A	[549-D, 197-G, 198-G, 228-S]	3.1.1.4
1CM0	A	[574-C, 570-E, 571-I, 637-I, 606-L, 563-F, 568-F, 640-Y, 572-V]	2.3.1.48
1CMX	A	[181-D, 90-C, 84-Q, 166-H]	3.4.19.12
1CQJ	B	[197-E, 208-E, 246-H, 109-Y]	6.2.1.5
1CQQ	A	[147-C, 71-E, 145-G, 40-H]	3.4.22.28
1CS1	C	[48-R, 173-D, 198-K, 101-Y]	2.5.1.48
1CV2	A	[108-D, 132-E, 272-H, 109-W]	3.8.1.5
1CVR	A	[244-C, 152-E, 212-G, 211-H]	3.4.22.37
1CZF	A	[180-D, 201-D, 202-D, 223-H]	3.2.1.15
1D1Q	A	[13-A, 19-R, 132-D, 20-S]	3.1.3.2
1D2T	A	[183-R, 193-D, 150-H, 189-H]	3.1.3.2
1D3G	A	[255-K, 149-F, 215-S, 218-T]	1.3.5.2
1D4C	A	[401-R, 544-R, 377-E, 503-H, 504-H]	1.3.5.4
1D6I	A	[336-N, 164-C, 303-Q, 215-F]	2.3.1.74
1D8C	A	[338-R, 270-D, 631-D, 272-E]	2.3.3.9
1DAK	A	[15-K, 37-K, 41-S, 11-T]	6.3.3.3
1DB3	A	[134-E, 160-K, 132-T, 156-Y]	4.2.1.47
1DCO	A	[58-E, 81-E, 62-H, 63-H, 80-H]	4.2.1.96
1DD8	A	[163-C, 298-H, 333-H, 328-K, 390-F, 392-F]	2.3.1.41
1DI1	A	[206-K, 112-F, 178-F, 333-W]	4.2.3.9
1DII	A	[474-R, 380-E, 436-H, 473-Y]	1.7.99.1
1DIN	A	[171-D, 123-C, 202-H, 37-I, 124-L]	3.1.1.45
1DIO	A	[335-D, 296-Q, 170-E, 143-H]	4.2.1.28
1DJO	A	[1294-E, 3020-T, 3100-T, 3034-Y]	3.5.1.38
1DL2	A	[136-R, 275-D, 132-E, 435-E]	3.2.1.113
1DLI	A	[208-N, 264-D, 260-C, 145-E, 204-K, 118-T]	1.1.1.22
1DNK	A	[212-D, 78-E, 134-H, 252-H]	3.1.21.1
1DQA	A	[767-D, 559-E, 866-H, 691-K]	1.1.1.34
1DQR	A	[272-R, 216-E, 357-E, 271-G, 388-H, 210-K, 518-K]	5.3.1.9
1DS2	E	[102-D, 193-G, 57-H, 195-S]	3.4.21.81
1DUB	A	[98-A, 144-E, 164-E, 141-G]	4.2.1.17
1DVE	A	[136-R, 140-D, 139-G, 143-G, 25-H, 135-T, 58-Y]	1.14.99.3
1DWO	A	[208-D, 236-H, 80-S, 11-T]	4.1.2.47
1E0C	A	[235-R, 231-Q, 233-H, 234-H, 236-S, 232-T]	2.8.1.1
1E6E	A	[159-D, 55-H, 376-I, 377-T]	1.18.1.6
1E7L	A	[65-E, 105-H, 41-H, 43-H]	?
1E7Q	A	[109-C, 179-H, 140-K, 136-Y]	1.1.1.271
1e+94	A	[45-G, 33-K, 124-S, 1-T]	3.4.25.2
1EC9	A	[237-N, 339-H, 205-K, 207-K]	4.2.1.40
1EEJ	A	[125-R, 101-C, 98-C, 100-Y]	5.3.4.1
1EF0	A	[1-A, 454-A, 76-N, 455-C, 433-G, 79-H, 434-I, 78-T]	3.6.3.14
1EH5	A	[233-D, 116-Q, 289-H, 41-M, 115-S]	3.1.2.22
1EHK	A	[449-R, 450-R, 233-H, 384-H, 386-H, 385-F, 86-F, 88-F, 237-Y]	1.9.3.1
1EI5	A	[155-N, 287-H, 65-K, 62-S, 153-Y]	3.4.11.19
1ESC	A	[106-N, 66-G, 283-H, 14-S, 280-W]	3.1.1
1EXP	A	[169-N, 235-D, 127-E, 233-E, 205-H]	3.2.1.8
1EZ1	A	[362-R, 286-D, 162-G, 160-S, 287-T]	2.1.2
1F6D	A	[215-R, 95-D, 117-E, 131-E, 213-H, 246-H]	5.1.3.14
1F8M	A	[228-R, 191-C, 180-H, 193-H]	4.1.3.1
1F8X	A	[72-D, 92-D, 98-E, 7-Y]	2.4.2.6
1FCQ	A	[111-D, 113-E, 301-W, 184-Y, 227-Y]	3.2.1.35
1FF3	A	[51-X, 198-C, 206-C, 94-E]	1.8.4.11
1FGH	A	[447-R, 644-R, 100-D, 165-D, 101-H, 642-S]	4.2.1.3
1FGJ	A	[267-D, 233-H, 268-H, 334-Y, 467-Y]	1.7.2.6
1FO6	A	[110-N, 197-N, 172-C, 146-E, 47-E, 127-K]	3.5.1.77
1FOH	A	[281-R, 54-D, 364-P, 289-Y]	1.14.13.7
1FR2	B	[5-R, 100-E, 102-H, 103-H]	?
1FUG	B	[244-R, 271-D, 14-H, 165-K, 245-K, 265-K, 269-K]	2.5.1.6
1FVA	A	[218-C, 227-C, 72-C, 115-E, 103-Y, 155-Y]	1.8.4.11
1FY2	A	[121-A, 192-E, 88-G, 157-H, 120-S]	3.4.13.21
1G0D	A	[355-D, 272-C, 332-H, 515-Y]	2.3.2.13
1G6T	A	[313-D, 341-E, 385-H, 411-K]	2.5.1.19
1G99	A	[241-R, 91-R, 148-D, 212-G, 10-S]	2.7.2.1
1GCB	A	[392-N, 73-C, 67-Q, 369-H]	3.4.22.40
1GCU	A	[171-R, 123-E, 126-E, 96-E, 170-S, 97-Y]	1.3.1.24
1GET	B	[42-C, 47-C, 181-E, 444-E, 439-H, 50-K, 177-Y]	1.8.1.7
1GIM	A	[13-D, 224-Q, 41-H, 16-K]	6.3.4.4
1GLO	A	[184-N, 19-Q, 164-H, 25-S]	3.4.22.27
1GNS	A	[155-N, 32-D, 221-C, 64-H]	3.4.21.62
1GOG	A	[228-C, 290-W, 272-Y, 495-Y]	1.1.3.9
1GPA	A	[569-R, 568-K, 574-K, 676-T]	2.4.1.1
1GQ8	A	[136-D, 157-D, 113-Q, 135-Q]	3.1.1.11
1H7A	A	[580-A, 311-N, 290-C, 79-C, 446-E]	1.17.4.2
1HJA	B	[102-D, 193-G, 57-H, 195-S]	3.4.21.1
1HPL	A	[176-D, 263-H, 153-L, 77-F]	3.1.1.3
1HRK	A	[164-R, 340-D, 343-E, 347-E, 263-H, 165-Y]	4.99.1.1
1HTI	A	[11-N, 165-E, 95-H, 13-K]	5.3.1.1
1I7Q	B	[85-C, 174-E, 172-H, 398-H]	4.1.3.27
1I8D	A	[48-C, 102-H, 64-M, 2-F, 41-S]	2.5.1.9
1I8T	A	[170-R, 278-R, 348-D, 298-E]	5.4.99.9
1I9A	A	[67-C, 116-E, 87-E, 161-W]	5.3.3.2
1IDJ	A	[176-R, 236-R, 154-D, 239-K]	4.2.2.10
1IEC	A	[157-A, 165-R, 166-R, 63-H, 132-S, 134-S]	3.4.21.97
1IM5	A	[129-A, 10-D, 133-C, 94-K]	3.5.1.19
1IU4	A	[255-D, 64-C, 274-H, 269-K, 272-W]	2.3.2.13
1J00	A	[73-N, 154-D, 44-G, 157-H, 10-S]	3.1.1.5
1J49	A	[236-R, 260-D, 265-E, 297-H]	1.1.1.28
1JCH	A	[545-R, 510-D, 517-E, 513-H]	?
1JH6	A	[119-H, 42-H, 117-M, 121-S, 124-Y]	3.1.4
1JHF	A	[127-D, 152-E, 156-K, 118-M, 119-S]	3.4.21.88
1JNR	A	[265-R, 74-N, 361-D, 141-E, 398-H, 449-S, 234-W, 48-W]	1.8.99.2
1JXA	A	[26-R, 98-N, 1-C, 488-E, 99-G, 504-H, 485-K, 603-K, 74-W]	2.6.1.16
1K32	A	[966-D, 918-G, 746-H, 965-S]	3.4.21
1K4L	A	[41-D, 99-D, 66-C, 174-E, 136-H, 94-Y]	4.1.99.12
1K4T	A	[488-R, 590-R, 632-H, 532-K, 723-Y]	5.99.1.2
1K82	A	[258-R, 2-E, 56-K, 1-P]	3.2.2.23
1KAS	A	[163-C, 314-E, 303-H, 340-H, 335-K, 400-F]	2.3.1.179
1KC7	A	[337-R, 831-C, 101-G, 455-H, 22-K, 103-M, 764-S, 851-Y]	2.7.9.1
1KEZ	A	[143-A, 169-D, 259-H, 142-S]	2.3.1.94
1KFU	L	[286-N, 105-C, 99-Q, 262-H, 288-W]	3.4.22.53
1KIM	A	[163-R, 220-R, 222-R, 225-E, 83-E, 62-K]	2.7.1.21
1KRA	C	[336-R, 221-D, 219-H, 320-H]	3.5.1.5
1KZH	A	[146-R, 206-D, 82-G, 203-K, 204-T]	2.7.1.90
1KZL	A	[48-C, 102-H, 41-S, 148-T, 50-T]	2.5.1.9
1L1D	A	[493-R, 484-D, 440-C, 495-C, 480-H]	1.8.4.14
1L1L	A	[119-C, 408-C, 419-C, 410-E]	1.17.4.2
1L6P	A	[68-D, 103-C, 109-C, 70-F, 42-Y, 71-Y]	1.8.1.8
1L7D	A	[127-R, 135-D, 132-Q, 138-S]	1.6.1.2
1L7N	A	[11-D, 13-D, 171-D, 100-G, 144-K, 12-F]	3.1.3.3
1L7Q	A	[117-A, 259-D, 287-H, 166-W, 118-Y, 44-Y]	3.1.1.84
1LCI	A	[218-R, 245-H, 529-K, 343-T]	1.13.12.7
1LJL	A	[16-R, 13-N, 105-D, 10-C, 82-C, 89-C, 12-G, 14-S, 17-S]	3.1.3.48
1LTQ	A	[126-R, 165-D, 35-D, 15-K]	2.7.1.78
1M9C	A	[55-R, 102-N, 63-Q, 122-L, 113-F, 60-F]	5.2.1.8
1MDR	A	[270-D, 317-E, 297-H, 166-K]	5.1.2.2
1MEK	A	[36-C, 39-C, 37-G, 38-H]	5.3.4.1
1MKA	A	[84-D, 80-C, 79-G, 70-H, 76-V]	5.3.3.14
1MOK	A	[82-C, 87-C, 137-H, 78-L, 501-F]	1.8.1.5
1MOQ	A	[481-E, 488-E, 485-K, 603-K]	2.6.1.16
1MPX	A	[307-D, 340-H, 174-S, 175-Y, 82-Y]	3.1.1.43
1MRQ	A	[50-D, 117-H, 84-K, 55-Y]	1.1.1.149
1MT5	A	[239-G, 240-G, 238-I, 142-K, 217-S, 218-S, 241-S]	3.5.1.99
1MYR	A	[95-R, 328-N, 187-Q, 409-E, 190-S, 330-Y]	3.2.1.147
1N2C	A	[65-A, 96-R, 129-D, 153-C, 62-C, 195-H, 10-K, 15-K, 41-K, 157-V]	1.18.6.1
1N2T	A	[199-A, 223-A, 360-R, 197-D, 200-Q, 114-H]	4.4.1
1N8O	B	[102-D, 196-G, 57-H, 195-S]	3.4.21.1
1NBA	A	[172-A, 51-D, 177-C, 144-K, 173-T]	3.5.1.59
1NBF	A	[218-N, 481-D, 223-C, 464-H]	3.4.19.12
1NKK	A	[165-R, 157-H, 63-H, 132-S]	3.4.21.97
1NLN	A	[122-C, 115-Q, 71-E, 54-H]	3.4.22.39
1NLU	A	[170-D, 84-D, 80-E, 287-S]	3.4.21.100
1NN4	A	[137-R, 9-D, 66-C, 10-H]	5.3.1.6
1NW9	B	[178-R, 287-C, 238-G, 237-H]	6.3.2
1NWW	A	[99-R, 55-N, 101-D, 132-D, 53-Y]	3.3.2.8
1NZY	A	[145-D, 114-G, 90-H, 64-F, 137-W]	3.8.1.7
1O04	A	[268-E, 399-E, 192-K, 302-S]	1.2.1.3
1O8A	A	[354-A, 384-E, 353-H, 513-H, 523-Y]	3.4.15.1
1OBA	A	[10-D, 182-D, 92-D, 94-E]	3.2.1.17
1ODT	C	[181-A, 269-D, 182-Q, 298-H]	3.1.1.41
1OG1	A	[184-R, 159-E, 189-E, 147-S]	2.4.2.31
1OH9	A	[11-G, 45-G, 217-K, 8-K]	2.7.2.8
1OHH	E	[189-R, 373-R, 188-E, 162-K]	3.6.3.14
1OKG	A	[61-D, 253-C, 75-H, 255-S]	2.8.1.2
1P4N	A	[211-R, 108-D, 319-E, 36-K]	2.3.2.10
1P4R	A	[127-G, 126-I, 137-K, 66-K, 104-Y]	3.5.4.10
1P5D	X	[20-R, 247-R, 109-H, 329-H, 118-K, 108-S]	5.4.2.8
1PA9	A	[247-R, 194-D, 241-C, 248-T]	3.1.3.48
1PFK	A	[171-R, 72-R, 127-D, 11-G, 125-T]	2.7.1.11
1PII	A	[184-N, 163-E, 53-E, 114-K, 55-K, 215-S]	4.1.1.48
1PIX	A	[457-A, 194-G, 417-I, 151-V]	4.1.1.70
1PJA	A	[228-D, 112-Q, 283-H, 45-L, 111-S]	?
1PJB	A	[269-D, 117-E, 95-H, 74-K]	1.4.1.1
1PKN	A	[119-R, 72-R, 363-E, 269-K, 361-S, 327-T]	2.7.1.40
1PMA	B	[47-G, 33-K, 129-S, 1-T]	3.4.25.1
1PMA	A	[80-G, 66-K, 167-S, 35-S]	3.4.25.1
1PNT	A	[18-R, 129-D, 12-C, 17-C]	3.1.3.2
1PP4	A	[74-N, 192-D, 42-G, 195-H, 9-S]	3.1.1.86
1PTD	A	[69-R, 274-D, 32-H, 82-H]	4.6.1.13
1PVD	A	[28-D, 477-E, 114-H, 115-H]	4.1.1.1
1PXV	A	[243-A, 360-N, 237-Q, 340-H]	3.4.22
1PYA	F	[197-E, 195-F, 81-S, 62-Y]	4.1.1.22
1PYM	A	[58-D, 47-G, 48-L, 120-K]	5.4.2.9
1Q3Q	A	[393-D, 64-D, 97-T, 98-T]	3.6.4.9
1Q6L	B	[68-A, 139-R, 67-D, 112-E, 136-H, 37-I, 72-L, 64-K, 36-T]	4.1.1.85
1Q6X	A	[334-H, 108-P, 550-S, 95-Y]	2.3.1.6
1QCN	A	[237-R, 240-Q, 199-E, 364-E, 133-H, 253-K]	3.7.1.2
1QDL	B	[84-C, 177-E, 175-H, 306-H]	4.1.3.27
1QFN	A	[8-R, 10-G, 18-K, 13-Y, 72-Y]	?
1QH9	A	[41-R, 10-D, 180-D, 118-S]	3.8.1.2
1QHF	A	[59-R, 86-E, 181-H, 8-H]	5.4.2.11
1QHO	A	[228-D, 329-D, 256-E, 132-H]	3.2.1.133
1QI9	A	[411-H, 418-H, 486-H, 341-K]	1.11.1.18
1QK2	A	[174-R, 175-D, 221-D, 169-Y]	3.2.1.91
1QPR	B	[105-R, 222-D, 201-E, 140-K]	2.4.2.19
1QQ5	A	[39-R, 115-N, 173-N, 176-D, 8-D, 147-K, 175-F, 171-S, 12-T]	3.8.1.2
1QRG	A	[202-N, 75-Q, 62-E, 84-E]	4.2.1.1
1QRR	A	[183-H, 186-K, 145-T, 182-Y]	3.13.1.1
1QRZ	C	[646-D, 742-G, 603-H, 741-S]	3.4.21.7
1QTN	A	[258-R, 360-C, 350-G, 317-H]	3.4.22.61
1QV0	A	[175-H, 22-H, 92-W, 138-Y, 190-Y]	1.13.12.5
1R1J	A	[717-R, 650-D, 584-E, 711-H]	3.4.24.11
1R30	A	[260-R, 53-C, 57-C, 60-C]	2.8.1.6
1R4F	A	[260-A, 186-N, 10-D, 83-W]	3.2.2.1
1R4Z	A	[133-D, 156-H, 12-I, 78-M, 77-S]	3.1.1.3
1RA2	A	[27-D, 5-I, 94-I, 28-L, 54-L, 20-M, 31-F]	1.5.1.3
1RBA	A	[192-N, 287-H, 321-H, 166-K, 191-K]	4.1.1.39
1RBL	A	[203-D, 294-H, 327-H, 175-K, 177-K, 201-K]	4.1.1.39
1RBN	A	[119-H, 12-H, 41-K, 120-F]	3.1.27.5
1REQ	A	[608-D, 244-H, 610-H, 604-K, 89-Y]	5.4.99.2
1RGQ	A	[84-D, 140-G, 60-H, 142-S]	3.4.21.98
1RHS	A	[186-R, 248-R, 247-C, 250-G, 249-K, 252-T, 251-V]	2.8.1.1
1RK2	A	[252-A, 253-A, 255-D, 254-G]	2.7.1.15
1RO7	A	[129-R, 188-H, 156-Y, 162-Y]	2.4.99
1RPT	A	[11-R, 15-R, 79-R, 258-D, 12-H, 257-H]	3.1.3.5
1RPX	A	[185-D, 43-D, 41-H, 74-H]	5.1.3.1
1RQL	A	[45-A, 12-D, 56-H, 53-K, 49-M]	3.11.1.1
1RTF	B	[102-D, 193-G, 57-H, 195-S]	3.4.21.68
1S95	A	[275-R, 400-R, 303-N, 274-D, 304-H, 427-H]	3.1.3.16
1S9C	A	[193-D, 216-G, 198-H, 213-I]	4.2.1.119
1SES	B	[256-R, 271-R, 265-D, 258-E, 261-S]	6.1.1.11
1SME	A	[214-D, 34-D, 37-S, 217-T]	3.4.23.39
1SNN	A	[106-N, 30-D, 55-C, 185-E, 147-S, 95-Y]	4.1.99.12
1SSX	A	[102-D, 193-G, 57-H, 195-S, 214-S]	3.4.21.12
1STD	A	[31-D, 110-H, 85-H, 30-Y, 50-Y]	4.2.1.94
1SZD	A	[45-R, 116-N, 118-D, 43-D, 135-H, 44-F, 42-P]	3.5.1
1T4C	A	[169-D, 17-Q, 140-E, 260-G, 261-G]	2.8.3.16
1THG	A	[132-A, 218-A, 354-E, 463-H, 217-S]	3.1.1.3
1TPH	1	[11-N, 165-E, 171-G, 95-H, 13-K]	5.3.1.1
1TYF	A	[171-D, 68-G, 122-H, 98-M, 97-S]	3.4.21.92
1TYS	A	[166-R, 169-D, 58-E, 146-S, 94-Y]	2.1.1.45
1TZ3	A	[250-A, 252-D, 249-G, 251-G]	2.7.1.4
1U5U	A	[137-N, 67-H, 66-T, 193-Y]	4.2.1.92
1UAE	A	[397-R, 23-N, 305-D, 115-C]	2.5.1.7
1UCH	A	[184-D, 95-C, 89-Q, 169-H]	3.4.19.12
1UJN	B	[109-R, 224-R, 228-N, 220-E, 235-H, 131-K, 210-K]	4.2.3.4
1UQR	A	[107-R, 18-R, 11-N, 98-E, 100-H, 23-Y]	4.2.1.10
1USH	A	[375-R, 379-R, 410-R, 116-N, 120-D, 117-H]	3.1.3.5
1V0Y	A	[202-D, 473-D, 170-H, 448-H]	3.1.4.4
1VAO	A	[504-R, 170-D, 422-H, 108-Y, 503-Y]	1.1.3.38
1VAS	A	[22-R, 26-R, 23-Q, 2-T]	3.1.25.1
1VIE	A	[67-Q, 68-I, 32-K, 69-Y]	1.5.1.3
1VOM	A	[233-N, 459-E, 182-G, 457-G]	?
1VR7	A	[83-C, 68-H, 55-S, 63-S]	4.1.1.50
1WD8	A	[350-D, 473-D, 645-C, 471-H]	3.5.3.15
1X9H	A	[135-R, 203-E, 219-H, 298-K]	5.3.1.8
1X9Y	A	[360-N, 243-C, 237-Q, 340-H]	3.4.22
1XNY	B	[420-A, 182-G, 183-G, 419-G]	6.4.1.3
1XQW	A	[105-A, 244-D, 37-G, 271-H, 106-Y]	3.4.11.5
1XS1	A	[124-A, 115-R, 126-R, 138-E, 111-S]	3.5.4.13
1XTC	A	[7-R, 110-E, 112-E, 61-S]	2.4.2
1XVA	A	[175-R, 137-G, 142-H, 194-Y, 21-Y]	2.1.1.20
1XX2	A	[272-E, 315-K, 67-K, 64-S, 150-Y]	3.5.2.6
1XYZ	A	[756-D, 645-E, 754-E, 723-H]	3.2.1.8
1YBV	A	[138-N, 182-K, 164-S, 178-Y]	1.1.1.252
1YTW	A	[409-R, 356-D, 403-C, 290-E, 402-H, 410-T]	3.1.3.48
1Z9H	A	[110-C, 113-C, 112-F, 107-Y]	5.3.99.3
1ZIO	A	[127-R, 160-R, 171-R, 162-D, 163-D, 13-K]	2.7.4.3
1ZOI	A	[122-A, 227-D, 256-H, 97-S, 98-T, 31-W]	3.1
2A86	A	[198-R, 44-H, 47-H, 160-K, 40-M, 196-S, 197-S]	6.3.2.1
2AG0	B	[113-Q, 50-E, 419-G, 29-H]	4.1.2.38
2AHJ	D	[56-R, 112-C, 114-C, 113-S]	4.2.1.84
2014-04-02	A	[218-D, 35-D, 38-S, 221-T]	3.4.23.21
2BBK	L	[32-D, 76-D, 122-T, 108-W, 57-W, 119-Y]	1.4.9.1
2BHG	A	[163-A, 84-D, 46-H, 182-S]	3.4.22.28
2BIF	A	[256-A, 255-R, 305-R, 262-N, 325-E, 390-H]	2.7.1.105
2BKR	A	[119-D, 163-C, 102-H, 103-W, 26-W]	3.4.22.68
2DLN	A	[255-R, 15-E, 276-G, 150-S, 216-Y]	6.3.2.4
2DW7	A	[55-N, 292-D, 341-E, 322-H, 182-K, 184-K]	4.2.1.81
2F9R	A	[252-N, 233-D, 34-D, 52-D, 48-G, 12-H, 47-H, 93-K, 230-W]	3.1.4.4
2FQQ	A	[285-A, 286-R, 390-E, 238-G, 237-H]	3.4.22.36
2GB0	A	[49-R, 315-C, 269-H, 45-H]	1.5.3.1
2HDH	A	[208-N, 170-E, 158-H, 137-S]	1.1.1.35
2HGS	A	[125-R, 450-R, 369-G, 151-S]	6.3.2.3
2HI7	B	[48-R, 104-C, 41-C, 44-C]	1.8.4
2JXR	A	[215-D, 32-D, 218-T, 33-T]	3.4.23.25
2LIP	A	[264-D, 88-Q, 286-H, 17-L, 87-S]	3.1.1.3
2NAC	A	[284-R, 146-N, 313-Q, 332-H]	1.2.1.2
2NMT	A	[169-N, 171-L, 455-L, 170-F]	2.3.1.97
2NPX	A	[303-R, 10-H, 42-C, 41-S]	1.11.1.1
2PDA	A	[114-R, 996-N, 64-E, 31-T]	?
2PFL	A	[418-C, 419-C, 734-G, 333-W]	2.3.1.54
2PGD	A	[187-N, 190-E, 130-G, 183-K]	1.1.1.44
2PIA	A	[44-N, 199-C, 223-E, 58-S]	?
2PLC	A	[84-R, 278-D, 46-D, 45-H, 93-H]	4.6.1.13
2SQC	A	[127-R, 374-D, 377-D, 376-C, 262-Q, 45-E, 93-E, 451-H, 365-F, 601-F, 605-F, 169-W, 312-W, 489-W, 495-Y]	4.2.1.129
2TPL	A	[381-R, 214-D, 257-K, 123-F, 71-Y]	4.1.99.2
2TS1	A	[86-R, 230-K, 233-K, 82-K]	6.1.1.1
2XIS	A	[57-D, 181-E, 54-H, 183-K]	5.3.1.5
2YPN	A	[131-R, 132-R, 149-R, 155-R, 84-D, 242-C]	2.5.1.61
3CSM	A	[157-R, 16-R, 246-E, 168-K]	5.4.99.5
3ECA	A	[90-D, 162-K, 12-T, 89-T, 25-Y]	3.5.1.1
3NOS	A	[187-R, 184-C, 361-E, 356-W]	1.14.13.39
3PVA	A	[228-R, 175-N, 1-C, 82-Y]	3.5.1.11
3R1R	A	[437-N, 225-C, 439-C, 462-C, 441-E]	1.17.4.1
3S8R	A	[413-N, 624-E, 192-H, 170-S]	3.5.1.93
5EAT	A	[264-R, 441-R, 444-D, 525-D, 401-T, 402-T, 403-T, 273-W, 520-Y, 527-Y]	4.2.3.61
5ENL	A	[168-E, 211-E, 373-H, 345-K]	4.2.1.11
7NN9	A	[220-R, 371-R, 151-D, 277-E, 412-Y]	3.2.1.18
9PAP	A	[175-N, 19-Q, 159-H, 25-C]	3.4.22.2
