# Supplementary material for: Proteins comparison through probabilistic optimal structure local alignment
Source: Front Genet. 2014 Sep 2;5:302. doi: 10.3389/fgene.2014.00302 (PMC4151033; doi:10.3389/fgene.2014.00302)
Supplement: Supplementary file 2 [file Table2.XLSX]

## Sheet: Foglio1
PDB1_ID	PDB1_CHAIN	PDB1_MOTIF	PDB2_ID	PDB2_CHAIN	PDB2_MOTIF	LABELHASH_RMSD
1A0J	A	102-D,193-G,57-H,195-S	1RTF	B	102-D,193-G,57-H,195-S	0.153031
1A0J	A	102-D,193-G,57-H,195-S	1SSX	A	102-D,193-G,57-H,195-S	0.194368
1A0J	A	102-D,193-G,57-H,195-S	1DS2	E	102-D,193-G,57-H,195-S	0.226627
1A0J	A	102-D,193-G,57-H,195-S	1RGQ	A	84-D,140-G,60-H,142-S	0.620113
1A0J	A	102-D,193-G,57-H,195-S	1BRW	A	80-D,111-G,82-H,110-S	0.89926
1A0J	A	102-D,193-G,57-H,195-S	1K82	A	45-D,99-G,24-H,97-S	0.981524
1A0J	A	102-D,193-G,57-H,195-S	1N2T	A	111-D,198-G,114-H,164-S	0.988202
1A0J	A	102-D,193-G,57-H,195-S	1AGY	A	175-D,41-G,188-H,120-S	1.00752
1A0J	A	102-D,193-G,57-H,195-S	1RO7	A	181-D,10-G,184-H,161-S	1.031
1A0J	A	102-D,193-G,57-H,195-S	1IM5	A	52-D,66-G,71-H,60-S	1.03983
1A0J	A	102-D,193-G,57-H,195-S	1L1D	A	475-D,498-G,477-H,500-S	1.06218
1A0J	A	102-D,193-G,57-H,195-S	1AQL	A	320-D,106-G,435-H,194-S	1.06683
1A0J	A	102-D,193-G,57-H,195-S	1CEL	A	214-D,234-G,228-H,148-S	1.07297
1A0J	A	102-D,193-G,57-H,195-S	1B93	A	20-D,70-G,19-H,65-S	1.09953
1A0J	A	102-D,193-G,57-H,195-S	1TYS	A	214-D,25-G,212-H,210-S	1.13201
1A0J	A	102-D,193-G,57-H,195-S	1FOH	A	102-D,454-G,111-H,453-S	1.14322
1A0J	A	102-D,193-G,57-H,195-S	1QTN	A	285-D,318-G,242-H,316-S	1.15465
1A0J	A	102-D,193-G,57-H,195-S	1QRG	A	61-D,77-G,81-H,57-S	1.15932
1A0J	A	102-D,193-G,57-H,195-S	1R4Z	A	133-D,11-G,156-H,77-S	1.1844
1A0J	A	102-D,193-G,57-H,195-S	1AUK	A	61-D,366-G,328-H,368-S	1.19978
1A0J	A	102-D,193-G,57-H,195-S	2HGS	A	251-D,246-G,290-H,247-S	1.20127
1A0J	A	102-D,193-G,57-H,195-S	1ZOI	A	68-D,191-G,70-H,192-S	1.21992
1A0J	A	102-D,193-G,57-H,195-S	2LIP	A	264-D,16-G,286-H,87-S	1.21983
1A0J	A	102-D,193-G,57-H,195-S	1PJA	A	228-D,44-G,283-H,111-S	1.23781
1A0J	A	102-D,193-G,57-H,195-S	1CZF	A	135-D,185-G,132-H,187-S	1.2401
1A0J	A	102-D,193-G,57-H,195-S	1EI5	A	425-D,468-G,424-H,469-S	1.25685
1A0J	A	102-D,193-G,57-H,195-S	1L1L	A	479-D,624-G,564-H,622-S	1.2776
1A0J	A	102-D,193-G,57-H,195-S	1AUO	A	168-D,22-G,199-H,114-S	1.28068
1A0J	A	102-D,193-G,57-H,195-S	1G0D	A	415-D,420-G,416-H,418-S	1.29434
1A0J	A	102-D,193-G,57-H,195-S	1AZW	A	266-D,42-G,294-H,110-S	1.29655
1A0J	A	102-D,193-G,57-H,195-S	1IDJ	A	197-D,258-G,232-H,234-S	1.31782
1A0J	A	102-D,193-G,57-H,195-S	1MYR	A	126-D,176-G,122-H,178-S	1.32169
1A0J	A	102-D,193-G,57-H,195-S	1BQC	A	238-D,199-G,228-H,202-S	1.32581
1A0J	A	102-D,193-G,57-H,195-S	1D2T	A	108-D,74-G,150-H,72-S	1.32872
1A0J	A	102-D,193-G,57-H,195-S	1REQ	A	608-D,685-G,610-H,655-S	1.33269
1A0J	A	102-D,193-G,57-H,195-S	1QI9	A	67-D,249-G,60-H,57-S	1.3335
1A0J	A	102-D,193-G,57-H,195-S	1EEJ	A	207-D,190-G,209-H,188-S	1.33531
1A0J	A	102-D,193-G,57-H,195-S	1B66	B	88-D,47-G,89-H,22-S	1.35518
1A0J	A	102-D,193-G,57-H,195-S	1MPX	A	307-D,172-G,340-H,198-S	1.36089
1A0J	A	102-D,193-G,57-H,195-S	2PDA	A	523-D,529-G,525-H,528-S	1.37345
1A0J	A	102-D,193-G,57-H,195-S	1S9C	A	200-D,208-G,198-H,205-S	1.38046
1A0J	A	102-D,193-G,57-H,195-S	1GLO	A	139-D,119-G,205-H,210-S	1.39429
1A0J	A	102-D,193-G,57-H,195-S	1RK2	A	182-D,237-G,213-H,232-S	1.39989
1A0J	A	102-D,193-G,57-H,195-S	1RPX	A	72-D,207-G,74-H,16-S	1.40074
1A0J	A	102-D,193-G,57-H,195-S	1PP4	A	75-D,15-G,73-H,9-S	1.40186
1A0J	A	102-D,193-G,57-H,195-S	1DUB	A	270-D,83-G,290-H,233-S	1.40377
1A0J	A	102-D,193-G,57-H,195-S	1EH5	A	233-D,40-G,289-H,115-S	1.40921
1A0J	A	102-D,193-G,57-H,195-S	1A16	A	362-D,351-G,361-H,353-S	1.41533
1A0J	A	102-D,193-G,57-H,195-S	1R1J	A	590-D,548-G,587-H,547-S	1.41538
1A0J	A	102-D,193-G,57-H,195-S	1U5U	A	220-D,228-G,189-H,227-S	1.42347
1A0J	A	102-D,193-G,57-H,195-S	1A8S	A	224-D,27-G,253-H,94-S	1.42792
1A0J	A	102-D,193-G,57-H,195-S	1BS0	A	154-D,182-G,152-H,184-S	1.42992
1A0J	A	102-D,193-G,57-H,195-S	1QCN	A	123-D,252-G,160-H,254-S	1.4304
1A0J	A	102-D,193-G,57-H,195-S	1VR7	A	79-D,38-G,64-H,37-S	1.45042
1A0J	A	102-D,193-G,57-H,195-S	1OKG	A	179-D,286-G,201-H,282-S	1.45529
1A0J	A	102-D,193-G,57-H,195-S	1GQ8	A	136-D,80-G,112-H,81-S	1.45571
1A0J	A	102-D,193-G,57-H,195-S	1K32	A	47-D,290-G,277-H,288-S	1.45589
1A0J	A	102-D,193-G,57-H,195-S	1FR2	B	104-D,27-G,102-H,30-S	1.46068
1A0J	A	102-D,193-G,57-H,195-S	1DD8	A	213-D,228-G,47-H,208-S	1.46326
1A0J	A	102-D,193-G,57-H,195-S	1VAO	A	59-D,117-G,58-H,116-S	1.46666
1A0J	A	102-D,193-G,57-H,195-S	1G99	A	62-D,9-G,60-H,12-S	1.48505
1A16	A	383-E,243-H,350-H,361-H	1RQL	A	253-E,243-H,258-H,180-H	0.738904
1A16	A	383-E,243-H,350-H,361-H	1EXP	A	52-E,114-H,107-H,80-H	0.850775
1A16	A	383-E,243-H,350-H,361-H	1FGJ	A	75-E,149-H,160-H,83-H	0.862782
1A16	A	383-E,243-H,350-H,361-H	1JXA	A	121-E,97-H,104-H,129-H	0.960415
1A16	A	383-E,243-H,350-H,361-H	1BG0	A	319-E,185-H,284-H,315-H	1.06999
1A16	A	383-E,243-H,350-H,361-H	5EAT	A	517-E,192-H,522-H,537-H	1.07698
1A16	A	383-E,243-H,350-H,361-H	1D4C	A	34-E,42-H,74-H,9-H	1.09276
1A16	A	383-E,243-H,350-H,361-H	1RBL	A	204-E,325-H,267-H,298-H	1.19395
1A16	A	383-E,243-H,350-H,361-H	1DVE	A	120-E,56-H,113-H,132-H	1.19535
1A16	A	383-E,243-H,350-H,361-H	1CDG	A	187-E,202-H,233-H,177-H	1.20938
1A16	A	383-E,243-H,350-H,361-H	1KRA	C	334-E,272-H,312-H,320-H	1.22887
1A16	A	383-E,243-H,350-H,361-H	1O8A	A	267-E,256-H,248-H,610-H	1.23427
1A16	A	383-E,243-H,350-H,361-H	1FOH	A	242-E,360-H,416-H,337-H	1.29175
1A16	A	383-E,243-H,350-H,361-H	1XYZ	A	561-E,601-H,596-H,625-H	1.30622
1A16	A	383-E,243-H,350-H,361-H	1B6B	B	101-E,192-H,117-H,122-H	1.31007
1A16	A	383-E,243-H,350-H,361-H	2PDA	A	148-E,110-H,16-H,178-H	1.3393
1A16	A	383-E,243-H,350-H,361-H	1FUG	B	353-E,364-H,359-H,348-H	1.34957
1A16	A	383-E,243-H,350-H,361-H	1DJO	A	1311-E,1251-H,1282-H,1306-H	1.39824
1A16	A	383-E,243-H,350-H,361-H	1BWP	A	60-E,66-H,53-H,209-H	1.43366
1A16	A	383-E,243-H,350-H,361-H	1GPA	A	385-E,377-H,341-H,443-H	1.44002
1A16	A	383-E,243-H,350-H,361-H	2BIF	A	258-E,444-H,417-H,390-H	1.45088
1A16	A	383-E,243-H,350-H,361-H	1VR7	A	27-E,64-H,68-H,95-H	1.47605
1A41	A	223-R,265-H,167-K,274-Y	1PTD	A	163-R,81-H,201-K,136-Y	0.681867
1A41	A	223-R,265-H,167-K,274-Y	1GPA	A	457-R,377-H,680-K,472-Y	0.834731
1A41	A	223-R,265-H,167-K,274-Y	1KC7	A	617-R,739-H,712-K,606-Y	0.83933
1A41	A	223-R,265-H,167-K,274-Y	1D8C	A	69-R,462-H,653-K,81-Y	0.863731
1A41	A	223-R,265-H,167-K,274-Y	1AJ8	A	271-R,262-H,232-K,22-Y	0.870313
1A41	A	223-R,265-H,167-K,274-Y	1FGJ	A	201-R,233-H,452-K,33-Y	0.943211
1A41	A	223-R,265-H,167-K,274-Y	1D1Q	A	19-R,74-H,33-K,51-Y	1.0155
1A41	A	223-R,265-H,167-K,274-Y	1A16	A	274-R,210-H,439-K,229-Y	1.10729
1A41	A	223-R,265-H,167-K,274-Y	1AUI	A	289-R,281-H,100-K,262-Y	1.11588
1A41	A	223-R,265-H,167-K,274-Y	1E7Q	A	209-R,179-H,262-K,111-Y	1.15661
1A41	A	223-R,265-H,167-K,274-Y	1CD5	A	156-R,143-H,234-K,184-Y	1.1782
1A41	A	223-R,265-H,167-K,274-Y	1K32	A	368-R,379-H,997-K,392-Y	1.18338
1A41	A	223-R,265-H,167-K,274-Y	1QHF	A	186-R,8-H,95-K,226-Y	1.19081
1A41	A	223-R,265-H,167-K,274-Y	1FUG	B	272-R,348-H,97-K,280-Y	1.22487
1A41	A	223-R,265-H,167-K,274-Y	1G0D	A	669-R,556-H,268-K,546-Y	1.26486
1A41	A	223-R,265-H,167-K,274-Y	1MPX	A	87-R,61-H,229-K,45-Y	1.27908
1A41	A	223-R,265-H,167-K,274-Y	1HPL	A	163-R,147-H,319-K,130-Y	1.28558
1A41	A	223-R,265-H,167-K,274-Y	1HRK	A	367-R,263-H,133-K,297-Y	1.29067
1A41	A	223-R,265-H,167-K,274-Y	2TPL	A	410-R,343-H,226-K,44-Y	1.3013
1A41	A	223-R,265-H,167-K,274-Y	1FGH	A	68-R,13-H,133-K,18-Y	1.31293
1A41	A	223-R,265-H,167-K,274-Y	1D2T	A	122-R,150-H,62-K,118-Y	1.31416
1A41	A	223-R,265-H,167-K,274-Y	1C3C	B	22-R,89-H,61-K,201-Y	1.34801
1A41	A	223-R,265-H,167-K,274-Y	1RBA	A	337-R,308-H,191-K,353-Y	1.36364
1A41	A	223-R,265-H,167-K,274-Y	2GB0	A	295-R,269-H,95-K,287-Y	1.39224
1A41	A	223-R,265-H,167-K,274-Y	1AA6	A	125-R,378-H,97-K,354-Y	1.4106
1A41	A	223-R,265-H,167-K,274-Y	1FOH	A	39-R,217-H,393-K,168-Y	1.42555
1A41	A	223-R,265-H,167-K,274-Y	1BIX	A	281-R,255-H,197-K,45-Y	1.42713
1A41	A	223-R,265-H,167-K,274-Y	1FVA	A	118-R,139-H,172-K,209-Y	1.43943
1A41	A	223-R,265-H,167-K,274-Y	1D6I	A	172-R,126-H,9-K,160-Y	1.44205
1A41	A	223-R,265-H,167-K,274-Y	1U5U	A	102-R,67-H,363-K,191-Y	1.44531
1A41	A	223-R,265-H,167-K,274-Y	1Q6X	A	458-R,334-H,186-K,446-Y	1.44578
1A41	A	223-R,265-H,167-K,274-Y	1PIX	A	100-R,139-H,352-K,281-Y	1.44834
1A41	A	223-R,265-H,167-K,274-Y	1P4R	A	553-R,453-H,569-K,464-Y	1.45558
1A41	A	223-R,265-H,167-K,274-Y	1CGK	A	172-R,126-H,9-K,160-Y	1.47732
1A41	A	223-R,265-H,167-K,274-Y	1REQ	A	123-R,610-H,482-K,559-Y	1.48402
1A41	A	223-R,265-H,167-K,274-Y	1DJO	A	1314-R,1282-H,1183-K,1238-Y	1.48959
1A41	A	223-R,265-H,167-K,274-Y	2LIP	A	115-R,86-H,283-K,179-Y	1.49968
1A4S	A	166-N,297-C,263-E,477-E	1EC9	A	439-N,263-C,244-E,214-E	0.712973
1A4S	A	166-N,297-C,263-E,477-E	2TPL	A	54-N,259-C,308-E,313-E	0.82425
1A4S	A	166-N,297-C,263-E,477-E	1R30	A	282-N,276-C,270-E,266-E	0.91176
1A4S	A	166-N,297-C,263-E,477-E	1AA6	A	228-N,560-C,254-E,250-E	0.939138
1A4S	A	166-N,297-C,263-E,477-E	1I9A	A	64-N,67-C,87-E,91-E	0.963973
1A4S	A	166-N,297-C,263-E,477-E	1K32	A	77-N,58-C,312-E,315-E	1.02272
1A4S	A	166-N,297-C,263-E,477-E	1BWZ	A	157-N,160-C,180-E,213-E	1.02545
1A4S	A	166-N,297-C,263-E,477-E	1HRK	A	329-N,323-C,359-E,351-E	1.07677
1A4S	A	166-N,297-C,263-E,477-E	1D6I	A	45-N,84-C,79-E,75-E	1.13016
1A4S	A	166-N,297-C,263-E,477-E	1DD8	A	156-N,169-C,175-E,242-E	1.13008
1A4S	A	166-N,297-C,263-E,477-E	1C3C	B	329-N,274-C,239-E,250-E	1.17312
1A4S	A	166-N,297-C,263-E,477-E	2DW7	A	266-N,293-C,301-E,307-E	1.17573
1A4S	A	166-N,297-C,263-E,477-E	1D2T	A	57-N,132-C,66-E,178-E	1.17883
1A4S	A	166-N,297-C,263-E,477-E	1CGK	A	45-N,84-C,79-E,75-E	1.19613
1A4S	A	166-N,297-C,263-E,477-E	1AUI	A	150-N,153-C,158-E,165-E	1.19659
1A4S	A	166-N,297-C,263-E,477-E	1FGJ	A	270-N,310-C,257-E,284-E	1.21931
1A4S	A	166-N,297-C,263-E,477-E	9PAP	A	18-N,22-C,89-E,52-E	1.24047
1A4S	A	166-N,297-C,263-E,477-E	1DL2	A	466-N,471-C,48-E,43-E	1.25708
1A4S	A	166-N,297-C,263-E,477-E	1GPA	A	684-N,495-C,501-E,509-E	1.28876
1A4S	A	166-N,297-C,263-E,477-E	1RGQ	A	52-N,55-C,35-E,33-E	1.29314
1A4S	A	166-N,297-C,263-E,477-E	1PKN	A	74-N,48-C,363-E,331-E	1.31942
1A4S	A	166-N,297-C,263-E,477-E	1CEL	A	327-N,261-C,335-E,337-E	1.32376
1A4S	A	166-N,297-C,263-E,477-E	2PDA	A	836-N,840-C,817-E,807-E	1.34713
1A4S	A	166-N,297-C,263-E,477-E	1O04	A	169-N,303-C,268-E,476-E	1.38108
1A4S	A	166-N,297-C,263-E,477-E	1AOP	A	502-N,479-C,446-E,448-E	1.38251
1A4S	A	166-N,297-C,263-E,477-E	1BIX	A	102-N,99-C,126-E,154-E	1.3918
1A4S	A	166-N,297-C,263-E,477-E	1IM5	A	75-N,72-C,56-E,97-E	1.39373
1A4S	A	166-N,297-C,263-E,477-E	2BIF	A	324-N,396-C,373-E,378-E	1.39613
1A4S	A	166-N,297-C,263-E,477-E	1UCH	A	107-N,50-C,199-E,195-E	1.42073
1A4S	A	166-N,297-C,263-E,477-E	1KZH	A	269-N,271-C,261-E,513-E	1.42244
1A4S	A	166-N,297-C,263-E,477-E	7NN9	A	294-N,291-C,227-E,119-E	1.42594
1A4S	A	166-N,297-C,263-E,477-E	1QRR	A	33-N,77-C,80-E,84-E	1.43948
1A4S	A	166-N,297-C,263-E,477-E	1OBA	A	104-N,108-C,74-E,37-E	1.45549
1A4S	A	166-N,297-C,263-E,477-E	1R4F	A	45-N,36-C,116-E,111-E	1.4652
1A4S	A	166-N,297-C,263-E,477-E	1DII	A	206-N,183-C,186-E,129-E	1.47249
1A4S	A	166-N,297-C,263-E,477-E	1RBL	A	277-N,247-C,249-E,255-E	1.49794
1A6D	A	390-D,63-D,96-T,97-T	1Q3Q	A	393-D,64-D,97-T,98-T	0.612661
1A6D	A	390-D,63-D,96-T,97-T	1PYM	A	105-D,151-D,8-T,9-T	0.680687
1A6D	A	390-D,63-D,96-T,97-T	1FF3	A	165-D,119-D,170-T,171-T	0.849587
1A6D	A	390-D,63-D,96-T,97-T	1GIM	A	21-D,418-D,422-T,415-T	0.872724
1A6D	A	390-D,63-D,96-T,97-T	1A8S	A	75-D,53-D,2-T,1-T	0.884059
1A6D	A	390-D,63-D,96-T,97-T	1DNK	A	172-D,201-D,207-T,205-T	0.90546
1A6D	A	390-D,63-D,96-T,97-T	1B2M	A	15-D,3-D,5-T,104-T	0.909439
1A6D	A	390-D,63-D,96-T,97-T	1N2C	A	256-D,77-D,103-T,104-T	0.930811
1A6D	A	390-D,63-D,96-T,97-T	1GOG	A	92-D,58-D,56-T,17-T	0.937991
1A6D	A	390-D,63-D,96-T,97-T	1P4N	A	285-D,281-D,161-T,160-T	0.938384
1A6D	A	390-D,63-D,96-T,97-T	1Q6L	B	49-D,16-D,22-T,21-T	0.960376
1A6D	A	390-D,63-D,96-T,97-T	1PVD	A	186-D,150-D,155-T,156-T	1.00068
1A6D	A	390-D,63-D,96-T,97-T	1MDR	A	113-D,38-D,41-T,7-T	1.02653
1A6D	A	390-D,63-D,96-T,97-T	1KIM	A	331-Q,341-L,65-T,66-T	1.08266
1A6D	A	390-D,63-D,96-T,97-T	2APR	A	10-D,33-D,219-T,36-T	1.08613
1A6D	A	390-D,63-D,96-T,97-T	1FGJ	A	7-D,1-D,25-T,21-T	1.0984
1A6D	A	390-D,63-D,96-T,97-T	3S8R	A	161-D,167-D,197-T,196-T	1.1071
1A6D	A	390-D,63-D,96-T,97-T	1L7Q	A	180-D,185-D,176-T,172-T	1.12581
1A6D	A	390-D,63-D,96-T,97-T	1USH	A	400-D,437-D,490-T,439-T	1.14431
1A6D	A	390-D,63-D,96-T,97-T	1AL6	A	204-D,208-D,214-T,225-T	1.15384
1A6D	A	390-D,63-D,96-T,97-T	1KC7	A	837-D,804-D,767-T,771-T	1.16256
1A6D	A	390-D,63-D,96-T,97-T	1QCN	A	42-D,63-D,65-T,66-T	1.17549
1A6D	A	390-D,63-D,96-T,97-T	2PLC	A	46-D,278-D,240-T,245-T	1.19848
1A6D	A	390-D,63-D,96-T,97-T	1D8C	A	258-D,140-D,542-T,539-T	1.20567
1A6D	A	390-D,63-D,96-T,97-T	1B3R	A	189-D,181-D,156-T,157-T	1.21469
1A6D	A	390-D,63-D,96-T,97-T	1XVA	A	201-D,219-D,204-T,217-T	1.2447
1A6D	A	390-D,63-D,96-T,97-T	1GET	B	239-D,255-D,243-T,253-T	1.25199
1A6D	A	390-D,63-D,96-T,97-T	1BWZ	A	43-D,66-D,29-T,26-T	1.25212
1A6D	A	390-D,63-D,96-T,97-T	2PIA	A	290-D,293-D,230-T,228-T	1.25312
1A6D	A	390-D,63-D,96-T,97-T	1PIX	A	316-D,413-D,415-T,455-T	1.25332
1A6D	A	390-D,63-D,96-T,97-T	1AZW	A	67-D,91-D,84-T,85-T	1.25701
1A6D	A	390-D,63-D,96-T,97-T	1KZL	A	35-D,40-D,38-T,52-T	1.26278
1A6D	A	390-D,63-D,96-T,97-T	1P5D	X	113-D,25-D,28-T,31-T	1.28404
1A6D	A	390-D,63-D,96-T,97-T	1CS1	C	205-D,237-D,75-T,73-T	1.28445
1A6D	A	390-D,63-D,96-T,97-T	1K32	A	413-D,432-D,430-T,439-T	1.28996
1A6D	A	390-D,63-D,96-T,97-T	1FUG	B	28-D,34-D,57-T,58-T	1.29543
1A6D	A	390-D,63-D,96-T,97-T	5EAT	A	305-D,301-D,401-T,402-T	1.29817
1A6D	A	390-D,63-D,96-T,97-T	1GCB	A	225-D,165-D,170-T,171-T	1.30985
1A6D	A	390-D,63-D,96-T,97-T	1OHH	E	245-D,250-D,297-T,305-T	1.32467
1A6D	A	390-D,63-D,96-T,97-T	1ESC	A	211-D,215-D,195-T,194-T	1.32669
1A6D	A	390-D,63-D,96-T,97-T	1NBA	A	130-D,51-D,198-T,170-T	1.33721
1A6D	A	390-D,63-D,96-T,97-T	1EC9	A	294-D,313-D,318-T,114-T	1.35125
1A6D	A	390-D,63-D,96-T,97-T	1J49	A	85-D,57-D,62-T,37-T	1.36587
1A6D	A	390-D,63-D,96-T,97-T	1QK2	A	221-D,263-D,301-T,349-T	1.38638
1A6D	A	390-D,63-D,96-T,97-T	1AA6	A	409-D,404-D,435-T,433-T	1.39163
1A6D	A	390-D,63-D,96-T,97-T	1PMA	B	10-D,105-D,41-T,39-T	1.41493
1A6D	A	390-D,63-D,96-T,97-T	2SQC	A	604-D,87-D,90-T,91-T	1.42409
1A6D	A	390-D,63-D,96-T,97-T	2AG0	B	164-D,107-D,111-T,109-T	1.4242
1A6D	A	390-D,63-D,96-T,97-T	1QV0	A	90-D,14-D,181-T,11-T	1.42647
1A6D	A	390-D,63-D,96-T,97-T	1AFW	A	203-D,205-D,267-T,268-T	1.42864
1A6D	A	390-D,63-D,96-T,97-T	1CDG	A	3-D,546-D,500-T,498-T	1.43365
1A6D	A	390-D,63-D,96-T,97-T	1X9Y	A	147-D,151-D,209-T,207-T	1.43879
1A6D	A	390-D,63-D,96-T,97-T	1DB3	A	103-D,63-D,67-T,71-T	1.44662
1A6D	A	390-D,63-D,96-T,97-T	1F6D	A	328-D,289-D,310-T,311-T	1.44692
1A6D	A	390-D,63-D,96-T,97-T	1RBL	A	78-D,72-D,63-T,65-T	1.45242
1A6D	A	390-D,63-D,96-T,97-T	1DIO	A	371-D,149-D,172-T,171-T	1.45854
1A6D	A	390-D,63-D,96-T,97-T	1DS2	E	116-D,123-D,125-T,207-T	1.46334
1A6D	A	390-D,63-D,96-T,97-T	1A7U	A	79-D,72-D,69-T,68-T	1.47104
1A6D	A	390-D,63-D,96-T,97-T	1DD8	A	379-D,293-D,383-T,384-T	1.48529
1A6D	A	390-D,63-D,96-T,97-T	1UJN	B	98-D,125-D,119-T,120-T	1.49614
1A6D	A	390-D,63-D,96-T,97-T	1BRW	A	238-D,267-D,90-T,91-T	1.49695
1A8S	A	224-D,253-H,94-S,95-T,28-W	1ZOI	A	227-D,256-H,97-S,98-T,31-W	0.170486
1AFW	A	125-C,403-C,405-G,375-H	1G0D	A	552-C,523-C,521-G,557-H	1.00883
1AFW	A	125-C,403-C,405-G,375-H	1RTF	B	220-C,191-C,216-G,188-H	1.08239
1AFW	A	125-C,403-C,405-G,375-H	1CEL	A	243-C,176-C,245-G,206-H	1.1902
1AFW	A	125-C,403-C,405-G,375-H	1BS9	A	171-C,147-C,150-G,187-H	1.19213
1AFW	A	125-C,403-C,405-G,375-H	1SNN	A	184-C,55-C,52-G,42-H	1.24408
1AFW	A	125-C,403-C,405-G,375-H	1SZD	A	170-C,173-C,174-G,142-H	1.30056
1AFW	A	125-C,403-C,405-G,375-H	1H7A	A	79-C,80-C,289-G,122-H	1.31064
1AFW	A	125-C,403-C,405-G,375-H	2F9R	A	51-C,57-C,48-G,12-H	1.3183
1AFW	A	125-C,403-C,405-G,375-H	1AUK	A	172-C,168-C,170-G,229-H	1.32925
1AFW	A	125-C,403-C,405-G,375-H	1EH5	A	160-C,152-C,148-G,158-H	1.39483
1AFW	A	125-C,403-C,405-G,375-H	1GOG	A	515-C,518-C,516-G,496-H	1.39489
1AFW	A	125-C,403-C,405-G,375-H	1D4C	A	15-C,18-C,24-G,9-H	1.40558
1AFW	A	125-C,403-C,405-G,375-H	9PAP	A	200-C,153-C,154-G,159-H	1.41425
1AFW	A	125-C,403-C,405-G,375-H	1FGJ	A	232-C,229-C,228-G,263-H	1.44384
1AFW	A	125-C,403-C,405-G,375-H	1OKG	A	33-C,100-C,109-G,51-H	1.48753
1AGY	A	175-D,121-Q,188-H,120-S,42-S	3R1R	A	27-D,40-Q,23-H,39-S,45-S	1.33758
1AGY	A	175-D,121-Q,188-H,120-S,42-S	1MT5	A	151-D,48-Q,150-H,116-S,51-S	1.45882
1KC7	A	820-R,854-C,831-C,853-S	1H7A	A	577-R,546-C,543-C,548-S	1.07645
1KC7	A	820-R,854-C,831-C,853-S	1D4C	A	272-R,41-C,38-C,40-S	1.14506
1KC7	A	820-R,854-C,831-C,853-S	1L1L	A	488-R,408-C,649-C,648-S	1.21198
1KC7	A	820-R,854-C,831-C,853-S	1FOH	A	109-R,564-C,592-C,563-S	1.24881
1KC7	A	820-R,854-C,831-C,853-S	2PIA	A	244-R,272-C,280-C,270-S	1.36687
1KC7	A	820-R,854-C,831-C,853-S	1AUI	A	213-R,256-C,228-C,257-S	1.37421
1KC7	A	820-R,854-C,831-C,853-S	3R1R	A	298-R,462-C,225-C,224-S	1.46724
1AJ8	A	312-D,223-H,262-H,193-S	1AL6	A	375-D,274-H,320-H,244-S	0.225935
1AJ8	A	312-D,223-H,262-H,193-S	1RBA	A	263-D,321-H,291-H,368-S	0.728219
1AJ8	A	312-D,223-H,262-H,193-S	1S95	A	242-D,352-H,304-H,387-S	0.780411
1AJ8	A	312-D,223-H,262-H,193-S	1RTF	B	95-D,57-H,91-H,195-S	0.786398
1AJ8	A	312-D,223-H,262-H,193-S	1RBL	A	268-D,327-H,298-H,379-S	0.816504
1AJ8	A	312-D,223-H,262-H,193-S	1NLN	A	14-D,181-H,131-H,176-S	0.864045
1AJ8	A	312-D,223-H,262-H,193-S	1A8S	A	195-D,190-H,57-H,152-S	0.957285
1AJ8	A	312-D,223-H,262-H,193-S	1ZOI	A	16-D,55-H,85-H,63-S	0.9765
1AJ8	A	312-D,223-H,262-H,193-S	1DL2	A	514-D,445-H,450-H,439-S	0.999765
1AJ8	A	312-D,223-H,262-H,193-S	1CZF	A	170-D,198-H,177-H,249-S	1.00649
1AJ8	A	312-D,223-H,262-H,193-S	1KZL	A	34-D,37-H,58-H,41-S	1.11698
1AJ8	A	312-D,223-H,262-H,193-S	1AQL	A	318-D,435-H,322-H,194-S	1.12566
1AJ8	A	312-D,223-H,262-H,193-S	1USH	A	174-D,217-H,117-H,139-S	1.20333
1AJ8	A	312-D,223-H,262-H,193-S	1GPA	A	283-D,341-H,377-H,86-S	1.23076
1AJ8	A	312-D,223-H,262-H,193-S	1BS0	A	181-D,207-H,133-H,219-S	1.23291
1AJ8	A	312-D,223-H,262-H,193-S	1A0J	A	100-D,57-H,91-H,195-S	1.24088
1AJ8	A	312-D,223-H,262-H,193-S	1F6D	A	95-D,115-H,140-H,147-S	1.25538
1AJ8	A	312-D,223-H,262-H,193-S	2F9R	A	56-D,12-H,47-H,231-S	1.27414
1AJ8	A	312-D,223-H,262-H,193-S	1VAO	A	48-D,58-H,62-H,116-S	1.31263
1AJ8	A	312-D,223-H,262-H,193-S	1E6E	A	35-D,33-H,96-H,30-S	1.33942
1AJ8	A	312-D,223-H,262-H,193-S	2PIA	A	108-D,195-H,221-H,190-S	1.35063
1AJ8	A	312-D,223-H,262-H,193-S	1E7Q	A	43-D,48-H,92-H,53-S	1.37249
1AJ8	A	312-D,223-H,262-H,193-S	1D2T	A	67-D,150-H,189-H,152-S	1.39212
1AJ8	A	312-D,223-H,262-H,193-S	1D1Q	A	58-D,74-H,52-H,45-S	1.40343
1AJ8	A	312-D,223-H,262-H,193-S	1FOH	A	568-D,562-H,492-H,602-S	1.40362
1AJ8	A	312-D,223-H,262-H,193-S	1JXA	A	123-D,97-H,86-H,191-S	1.41188
1AJ8	A	312-D,223-H,262-H,193-S	1O8A	A	551-D,548-H,543-H,594-S	1.42217
1AJ8	A	312-D,223-H,262-H,193-S	1MOK	A	95-D,392-H,394-H,398-S	1.42706
1AJ8	A	312-D,223-H,262-H,193-S	1VR7	A	21-D,47-H,68-H,44-S	1.42797
1AJ8	A	312-D,223-H,262-H,193-S	1BQC	A	40-D,26-H,34-H,255-S	1.44411
1AJ8	A	312-D,223-H,262-H,193-S	1MRQ	A	50-D,53-H,117-H,102-S	1.44443
1AJ8	A	312-D,223-H,262-H,193-S	1U5U	A	294-D,276-H,288-H,279-S	1.44523
1AJ8	A	312-D,223-H,262-H,193-S	1PJA	A	243-D,183-H,180-H,159-S	1.45666
1AJ8	A	312-D,223-H,262-H,193-S	1NW9	B	228-D,224-H,162-H,271-S	1.4789
1AJ8	A	312-D,223-H,262-H,193-S	1C2T	A	129-D,132-H,121-H,135-S	1.49153
1AJ8	A	312-D,223-H,262-H,193-S	2PDA	A	187-D,16-H,150-H,22-S	1.4959
1AKO	A	153-N,7-N,151-D,229-D,259-H	1BIX	A	212-N,68-N,210-D,283-D,309-H	0.222659
1AKO	A	153-N,7-N,151-D,229-D,259-H	1DNK	A	170-N,7-N,168-D,212-D,252-H	0.330524
1AKO	A	153-N,7-N,151-D,229-D,259-H	1USH	A	229-N,116-N,174-D,173-D,217-H	1.18884
1AL6	A	375-D,274-H,320-H,244-S	1AJ8	A	312-D,223-H,262-H,193-S	0.225935
1AL6	A	375-D,274-H,320-H,244-S	1RBA	A	263-D,321-H,291-H,368-S	0.566324
1AL6	A	375-D,274-H,320-H,244-S	1RBL	A	268-D,327-H,298-H,379-S	0.71312
1AL6	A	375-D,274-H,320-H,244-S	1RTF	B	95-D,57-H,91-H,195-S	0.796738
1AL6	A	375-D,274-H,320-H,244-S	1CZF	A	170-D,198-H,177-H,249-S	0.911326
1AL6	A	375-D,274-H,320-H,244-S	1S95	A	242-D,352-H,304-H,387-S	0.963214
1AL6	A	375-D,274-H,320-H,244-S	1NLN	A	14-D,181-H,131-H,176-S	1.02527
1AL6	A	375-D,274-H,320-H,244-S	1BS0	A	181-D,207-H,133-H,219-S	1.05358
1AL6	A	375-D,274-H,320-H,244-S	1A0J	A	100-D,57-H,91-H,195-S	1.10624
1AL6	A	375-D,274-H,320-H,244-S	1DL2	A	514-D,445-H,450-H,439-S	1.11565
1AL6	A	375-D,274-H,320-H,244-S	1KZL	A	34-D,37-H,58-H,41-S	1.12925
1AL6	A	375-D,274-H,320-H,244-S	1AQL	A	318-D,435-H,322-H,194-S	1.13654
1AL6	A	375-D,274-H,320-H,244-S	1F6D	A	95-D,115-H,140-H,147-S	1.18266
1AL6	A	375-D,274-H,320-H,244-S	2F9R	A	56-D,12-H,47-H,231-S	1.18424
1AL6	A	375-D,274-H,320-H,244-S	1USH	A	174-D,217-H,117-H,139-S	1.1862
1AL6	A	375-D,274-H,320-H,244-S	1GPA	A	283-D,341-H,377-H,86-S	1.22488
1AL6	A	375-D,274-H,320-H,244-S	1E7Q	A	43-D,48-H,92-H,53-S	1.33572
1AL6	A	375-D,274-H,320-H,244-S	1MRQ	A	50-D,53-H,117-H,102-S	1.34095
1AL6	A	375-D,274-H,320-H,244-S	1U5U	A	294-D,276-H,288-H,279-S	1.34655
1AL6	A	375-D,274-H,320-H,244-S	1E6E	A	35-D,33-H,96-H,30-S	1.36096
1AL6	A	375-D,274-H,320-H,244-S	1JXA	A	123-D,97-H,86-H,176-S	1.3874
1AL6	A	375-D,274-H,320-H,244-S	1D2T	A	67-D,150-H,189-H,152-S	1.39551
1AL6	A	375-D,274-H,320-H,244-S	1FGJ	A	240-D,246-H,149-H,97-S	1.39757
1AL6	A	375-D,274-H,320-H,244-S	2PIA	A	108-D,195-H,221-H,190-S	1.42915
1AL6	A	375-D,274-H,320-H,244-S	1J49	A	176-D,206-H,156-H,204-S	1.43129
1AL6	A	375-D,274-H,320-H,244-S	1XNY	B	198-D,202-H,230-H,141-S	1.44538
1AL6	A	375-D,274-H,320-H,244-S	1VAO	A	48-D,58-H,62-H,116-S	1.45513
1AL6	A	375-D,274-H,320-H,244-S	1FOH	A	586-D,492-H,572-H,563-S	1.4573
1AL6	A	375-D,274-H,320-H,244-S	1D4C	A	44-D,60-H,74-H,58-S	1.46114
1AL6	A	375-D,274-H,320-H,244-S	7NN9	A	83-D,184-H,233-H,191-S	1.46424
1AL6	A	375-D,274-H,320-H,244-S	1D1Q	A	58-D,74-H,52-H,45-S	1.4738
1AL6	A	375-D,274-H,320-H,244-S	2FQQ	A	174-D,248-H,237-H,209-S	1.48857
1AL6	A	375-D,274-H,320-H,244-S	1R1J	A	591-D,587-H,711-H,546-S	1.49328
1AL6	A	375-D,274-H,320-H,244-S	1XVA	A	145-D,142-H,245-H,241-S	1.49732
1AQ0	A	232-E,280-E,288-E,283-K	1BVZ	A	433-E,489-E,485-E,488-K	0.906499
1AQ0	A	232-E,280-E,288-E,283-K	1TYF	A	26-E,56-E,51-E,84-K	0.924447
1AQ0	A	232-E,280-E,288-E,283-K	1TPH	1	183-E,133-E,129-E,130-K	0.926397
1AQ0	A	232-E,280-E,288-E,283-K	1CVR	A	5-E,296-E,300-E,301-K	0.941779
1AQ0	A	232-E,280-E,288-E,283-K	1VR7	A	27-E,94-E,36-E,91-K	0.948228
1AQ0	A	232-E,280-E,288-E,283-K	1KZH	A	373-E,312-E,395-E,249-K	0.948642
1AQ0	A	232-E,280-E,288-E,283-K	2F9R	A	112-E,155-E,152-E,150-K	0.958959
1AQ0	A	232-E,280-E,288-E,283-K	1J49	A	319-E,21-E,28-E,25-K	0.967267
1AQ0	A	232-E,280-E,288-E,283-K	3NOS	A	463-E,434-E,432-E,436-K	0.969437
1AQ0	A	232-E,280-E,288-E,283-K	1EC9	A	54-E,381-E,401-E,380-K	0.981259
1AQ0	A	232-E,280-E,288-E,283-K	1P5D	X	151-E,48-E,98-E,100-K	0.986498
1AQ0	A	232-E,280-E,288-E,283-K	1SNN	A	173-E,15-E,9-E,13-K	1.0014
1AQ0	A	232-E,280-E,288-E,283-K	1HTI	A	183-E,133-E,129-E,130-K	1.01157
1AQ0	A	232-E,280-E,288-E,283-K	1F8M	A	266-E,304-E,299-E,302-K	1.0135
1AQ0	A	232-E,280-E,288-E,283-K	1XQW	A	4-E,54-E,26-E,28-K	1.01442
1AQ0	A	232-E,280-E,288-E,283-K	1RPT	A	234-E,322-E,326-E,323-K	1.01643
1AQ0	A	232-E,280-E,288-E,283-K	1GIM	A	48-E,82-E,87-E,84-K	1.03096
1AQ0	A	232-E,280-E,288-E,283-K	1I8T	A	43-E,298-E,252-E,297-K	1.08715
1AQ0	A	232-E,280-E,288-E,283-K	1Z9H	A	226-E,217-E,215-E,216-K	1.0936
1AQ0	A	232-E,280-E,288-E,283-K	1FOH	A	130-E,196-E,121-E,47-K	1.10142
1AQ0	A	232-E,280-E,288-E,283-K	1NBF	A	383-E,336-E,388-E,335-K	1.10275
1AQ0	A	232-E,280-E,288-E,283-K	1BG0	A	254-E,162-E,160-E,164-K	1.10542
1AQ0	A	232-E,280-E,288-E,283-K	1BZC	A	265-E,4-E,8-E,5-K	1.10683
1AQ0	A	232-E,280-E,288-E,283-K	1REQ	A	438-E,426-E,428-E,429-K	1.10968
1AQ0	A	232-E,280-E,288-E,283-K	1P4R	A	517-E,526-E,521-E,525-K	1.12109
1AQ0	A	232-E,280-E,288-E,283-K	1LJL	A	113-E,54-E,50-E,53-K	1.12854
1AQ0	A	232-E,280-E,288-E,283-K	1F8X	A	37-E,26-E,30-E,140-K	1.14126
1AQ0	A	232-E,280-E,288-E,283-K	1SES	B	50-E,84-E,79-E,81-K	1.14387
1AQ0	A	232-E,280-E,288-E,283-K	3CSM	A	255-E,166-E,246-E,162-K	1.1531
1AQ0	A	232-E,280-E,288-E,283-K	1UCH	A	182-E,68-E,70-E,72-K	1.15481
1AQ0	A	232-E,280-E,288-E,283-K	1EEJ	A	77-E,135-E,133-E,134-K	1.15977
1AQ0	A	232-E,280-E,288-E,283-K	2GB0	A	299-E,229-E,308-E,310-K	1.16281
1AQ0	A	232-E,280-E,288-E,283-K	1DII	A	405-E,464-E,466-E,467-K	1.1802
1AQ0	A	232-E,280-E,288-E,283-K	1DVE	A	194-E,19-E,15-E,18-K	1.18117
1AQ0	A	232-E,280-E,288-E,283-K	1K4T	A	289-E,254-E,285-E,252-K	1.18329
1AQ0	A	232-E,280-E,288-E,283-K	1T4C	A	71-E,411-E,407-E,410-K	1.18346
1AQ0	A	232-E,280-E,288-E,283-K	1LCI	A	455-E,497-E,495-E,496-K	1.1901
1AQ0	A	232-E,280-E,288-E,283-K	1KFU	L	398-E,504-E,394-E,505-K	1.19536
1AQ0	A	232-E,280-E,288-E,283-K	1JCH	A	335-E,430-E,436-E,434-K	1.19619
1AQ0	A	232-E,280-E,288-E,283-K	2PIA	A	97-E,27-E,92-E,16-K	1.1981
1AQ0	A	232-E,280-E,288-E,283-K	1PVD	A	308-E,199-E,197-E,198-K	1.20415
1AQ0	A	232-E,280-E,288-E,283-K	1AJ8	A	42-E,173-E,175-E,172-K	1.2082
1AQ0	A	232-E,280-E,288-E,283-K	1Q3Q	A	180-E,403-E,187-E,192-K	1.21715
1AQ0	A	232-E,280-E,288-E,283-K	1X9H	A	282-E,208-E,203-E,198-K	1.21928
1AQ0	A	232-E,280-E,288-E,283-K	1KC7	A	492-E,419-E,422-E,420-K	1.2221
1AQ0	A	232-E,280-E,288-E,283-K	1NWW	A	98-E,30-E,25-E,26-K	1.22244
1AQ0	A	232-E,280-E,288-E,283-K	1A41	A	124-E,205-E,210-E,207-K	1.23005
1AQ0	A	232-E,280-E,288-E,283-K	1B3R	A	242-E,267-E,263-E,266-K	1.23657
1AQ0	A	232-E,280-E,288-E,283-K	1PIX	A	534-E,34-E,36-E,32-K	1.23876
1AQ0	A	232-E,280-E,288-E,283-K	1A6D	A	503-E,442-E,105-E,439-K	1.24511
1AQ0	A	232-E,280-E,288-E,283-K	5EAT	A	327-E,312-E,314-E,311-K	1.24988
1AQ0	A	232-E,280-E,288-E,283-K	1D1Q	A	159-E,37-E,30-E,28-K	1.2515
1AQ0	A	232-E,280-E,288-E,283-K	1AUG	A	33-E,129-E,125-E,127-K	1.2521
1AQ0	A	232-E,280-E,288-E,283-K	1DQA	A	673-E,610-E,604-E,606-K	1.26025
1AQ0	A	232-E,280-E,288-E,283-K	1RK2	A	143-E,190-E,172-E,193-K	1.26037
1AQ0	A	232-E,280-E,288-E,283-K	2SQC	A	454-E,478-E,473-E,476-K	1.27094
1AQ0	A	232-E,280-E,288-E,283-K	1PMA	B	77-E,64-E,62-E,60-K	1.27152
1AQ0	A	232-E,280-E,288-E,283-K	1BWL	A	238-E,271-E,273-E,274-K	1.27586
1AQ0	A	232-E,280-E,288-E,283-K	1FGJ	A	123-E,138-E,136-E,137-K	1.27767
1AQ0	A	232-E,280-E,288-E,283-K	1D3G	A	344-E,380-E,375-E,379-K	1.2827
1AQ0	A	232-E,280-E,288-E,283-K	1I9A	A	74-E,20-E,4-E,21-K	1.28803
1AQ0	A	232-E,280-E,288-E,283-K	1G0D	A	444-E,378-E,451-E,455-K	1.29411
1AQ0	A	232-E,280-E,288-E,283-K	1D4C	A	497-E,448-E,442-E,444-K	1.31412
1AQ0	A	232-E,280-E,288-E,283-K	1EZ1	A	84-E,26-E,22-E,25-K	1.31568
1AQ0	A	232-E,280-E,288-E,283-K	1K4L	A	159-E,224-E,221-E,226-K	1.31963
1AQ0	A	232-E,280-E,288-E,283-K	1RHS	A	61-E,46-E,42-E,45-K	1.33084
1AQ0	A	232-E,280-E,288-E,283-K	1L7N	A	50-E,44-E,41-E,40-K	1.34265
1AQ0	A	232-E,280-E,288-E,283-K	2NPX	A	32-E,64-E,67-E,65-K	1.34316
1AQ0	A	232-E,280-E,288-E,283-K	1FCQ	A	50-E,31-E,34-E,35-K	1.34663
1AQ0	A	232-E,280-E,288-E,283-K	1E94	A	100-E,61-E,65-E,63-K	1.34744
1AQ0	A	232-E,280-E,288-E,283-K	1D6I	A	101-E,79-E,75-E,78-K	1.35437
1AQ0	A	232-E,280-E,288-E,283-K	1XX2	A	358-E,5-E,10-E,6-K	1.35808
1AQ0	A	232-E,280-E,288-E,283-K	1DI1	A	295-E,201-E,233-E,206-K	1.36121
1AQ0	A	232-E,280-E,288-E,283-K	1AUI	A	57-E,165-E,172-E,167-K	1.36354
1AQ0	A	232-E,280-E,288-E,283-K	1L7D	A	278-E,254-E,249-E,253-K	1.369
1AQ0	A	232-E,280-E,288-E,283-K	1MOQ	A	488-E,396-E,255-E,403-K	1.36953
1AQ0	A	232-E,280-E,288-E,283-K	1C3C	B	363-E,409-E,407-E,405-K	1.37021
1AQ0	A	232-E,280-E,288-E,283-K	1FO6	A	62-E,146-E,151-E,147-K	1.37378
1AQ0	A	232-E,280-E,288-E,283-K	1QRR	A	84-E,136-E,133-E,132-K	1.37738
1AQ0	A	232-E,280-E,288-E,283-K	1IM5	A	63-E,101-E,97-E,100-K	1.37927
1AQ0	A	232-E,280-E,288-E,283-K	1OG1	A	35-E,26-E,27-E,24-K	1.39471
1AQ0	A	232-E,280-E,288-E,283-K	1L1L	A	691-E,696-E,699-E,700-K	1.40019
1AQ0	A	232-E,280-E,288-E,283-K	1JXA	A	102-E,110-E,109-E,112-K	1.40124
1AQ0	A	232-E,280-E,288-E,283-K	1VOM	A	360-E,395-E,390-E,391-K	1.40269
1AQ0	A	232-E,280-E,288-E,283-K	1QHF	A	231-E,44-E,40-E,43-K	1.40533
1AQ0	A	232-E,280-E,288-E,283-K	1DLI	A	103-E,73-E,75-E,2-K	1.40753
1AQ0	A	232-E,280-E,288-E,283-K	1PP4	A	178-E,229-E,206-E,210-K	1.41548
1AQ0	A	232-E,280-E,288-E,283-K	1O04	A	479-E,157-E,487-E,489-K	1.41848
1AQ0	A	232-E,280-E,288-E,283-K	2TS1	A	300-E,279-E,277-E,275-K	1.42068
1AQ0	A	232-E,280-E,288-E,283-K	1DB3	A	76-E,81-E,27-E,2-K	1.44246
1AQ0	A	232-E,280-E,288-E,283-K	1AQL	A	78-E,46-E,43-E,44-K	1.4519
1AQ0	A	232-E,280-E,288-E,283-K	1R1J	A	271-E,171-E,174-E,176-K	1.46112
1AQ0	A	232-E,280-E,288-E,283-K	1CJY	A	119-E,76-E,137-E,19-K	1.46185
1AQ0	A	232-E,280-E,288-E,283-K	1DQR	A	468-E,447-E,443-E,446-K	1.46483
1AQ0	A	232-E,280-E,288-E,283-K	1K32	A	749-E,741-E,737-E,203-K	1.47412
1AQ0	A	232-E,280-E,288-E,283-K	1FGH	A	467-E,483-E,498-E,496-K	1.47712
1AQ0	A	232-E,280-E,288-E,283-K	1CGK	A	101-E,79-E,75-E,78-K	1.48349
1AQ0	A	232-E,280-E,288-E,283-K	1DL2	A	279-E,503-E,438-E,506-K	1.48505
1AQ0	A	232-E,280-E,288-E,283-K	2NAC	A	56-E,353-E,350-E,40-K	1.48594
1AQ0	A	232-E,280-E,288-E,283-K	1X9Y	A	168-E,97-E,201-E,48-K	1.48775
1AQ0	A	232-E,280-E,288-E,283-K	1GLO	A	115-E,126-E,121-E,125-K	1.49161
1AQ0	A	232-E,280-E,288-E,283-K	1PII	A	214-E,167-E,200-E,204-K	1.49317
1AQ0	A	232-E,280-E,288-E,283-K	1N2C	A	287-E,212-E,263-E,209-K	1.49384
1AT1	A	105-R,54-R,134-H,84-K,55-T	1PII	A	224-R,47-R,228-H,375-K,48-T	1.01616
1AT1	A	105-R,54-R,134-H,84-K,55-T	1AKM	A	106-R,57-R,133-H,86-K,58-T	1.06234
1AT1	A	105-R,54-R,134-H,84-K,55-T	1KFU	L	283-R,312-R,319-H,218-K,316-T	1.32575
1AUG	A	91-R,144-C,81-E,168-H	2NAC	A	224-R,255-C,262-E,258-H	0.948589
1AUG	A	91-R,144-C,81-E,168-H	1OKG	A	181-R,278-C,170-E,165-H	0.960045
1AUG	A	91-R,144-C,81-E,168-H	1FGJ	A	165-R,145-C,142-E,99-H	1.14961
1AUG	A	91-R,144-C,81-E,168-H	1TYS	A	127-R,161-C,195-E,186-H	1.20218
1AUG	A	91-R,144-C,81-E,168-H	1DII	A	415-R,406-C,400-E,436-H	1.28972
1AUG	A	91-R,144-C,81-E,168-H	1MOK	A	436-R,96-C,228-E,90-H	1.29025
1AUG	A	91-R,144-C,81-E,168-H	1BS4	A	155-R,90-C,133-E,132-H	1.29116
1AUG	A	91-R,144-C,81-E,168-H	1BSJ	A	155-R,90-C,133-E,132-H	1.29473
1AUG	A	91-R,144-C,81-E,168-H	5EAT	A	322-R,363-C,350-E,360-H	1.37154
1AUG	A	91-R,144-C,81-E,168-H	2BIF	A	447-R,414-C,258-E,390-H	1.45686
1AUG	A	91-R,144-C,81-E,168-H	1DI1	A	185-R,266-C,192-E,191-H	1.45854
1AUG	A	91-R,144-C,81-E,168-H	1EF0	A	35-R,455-C,699-E,79-H	1.47178
1AUG	A	91-R,144-C,81-E,168-H	1QRG	A	153-R,148-C,196-E,193-H	1.47621
1AUG	A	91-R,144-C,81-E,168-H	1QRR	A	36-R,13-C,219-E,20-H	1.47741
1AUG	A	91-R,144-C,81-E,168-H	1G99	A	262-R,116-C,97-E,94-H	1.49254
1AUG	A	91-R,144-C,81-E,168-H	3R1R	A	487-R,179-C,121-E,118-H	1.49297
1AUO	A	168-D,115-Q,199-H,23-L,114-S	2LIP	A	264-D,88-Q,286-H,17-L,87-S	0.375186
1AUO	A	168-D,115-Q,199-H,23-L,114-S	1PJA	A	228-D,112-Q,283-H,45-L,111-S	0.40747
1AUO	A	168-D,115-Q,199-H,23-L,114-S	1AGY	A	175-D,121-Q,188-H,81-L,120-S	1.02587
1AUO	A	168-D,115-Q,199-H,23-L,114-S	2PDA	A	172-D,88-Q,127-H,91-L,87-S	1.20529
1AUO	A	168-D,115-Q,199-H,23-L,114-S	3R1R	A	27-D,40-Q,23-H,43-L,39-S	1.2603
1AUO	A	168-D,115-Q,199-H,23-L,114-S	1A7U	A	19-D,42-Q,20-H,46-L,43-S	1.28732
1AUO	A	168-D,115-Q,199-H,23-L,114-S	1USH	A	84-D,95-Q,43-H,94-L,92-S	1.45218
1B65	A	218-N,289-G,250-S,288-S,146-Y	1D8C	A	380-N,384-G,381-S,385-S,373-Y	1.45973
1B66	B	88-D,42-C,133-E,89-H	1HRK	A	246-D,323-C,255-E,247-H	0.834327
1B66	B	88-D,42-C,133-E,89-H	1O04	A	80-D,162-C,157-E,83-H	0.855598
1B66	B	88-D,42-C,133-E,89-H	2BKR	A	49-D,169-C,37-E,50-H	0.955624
1B66	B	88-D,42-C,133-E,89-H	1G0D	A	205-D,285-C,190-E,208-H	0.962803
1B66	B	88-D,42-C,133-E,89-H	1TYF	A	171-D,113-C,178-E,122-H	0.973052
1B66	B	88-D,42-C,133-E,89-H	1BG0	A	262-D,139-C,73-E,261-H	1.06825
1B66	B	88-D,42-C,133-E,89-H	2PFL	A	480-D,524-C,582-E,481-H	1.08
1B66	B	88-D,42-C,133-E,89-H	2PGD	A	23-D,365-C,131-E,24-H	1.11529
1B66	B	88-D,42-C,133-E,89-H	1UAE	A	123-D,81-C,139-E,125-H	1.13465
1B66	B	88-D,42-C,133-E,89-H	1E7L	A	42-D,26-C,65-E,41-H	1.18355
1B66	B	88-D,42-C,133-E,89-H	1CM0	A	601-D,574-C,570-E,600-H	1.19706
1B66	B	88-D,42-C,133-E,89-H	1EC9	A	22-D,172-C,180-E,21-H	1.20443
1B66	B	88-D,42-C,133-E,89-H	1FUG	B	173-D,294-C,129-E,3-H	1.2091
1B66	B	88-D,42-C,133-E,89-H	1IM5	A	99-D,133-C,107-E,58-H	1.25697
1B66	B	88-D,42-C,133-E,89-H	1OG1	A	69-D,223-C,27-E,71-H	1.26423
1B66	B	88-D,42-C,133-E,89-H	1FGJ	A	147-D,242-C,247-E,149-H	1.28289
1B66	B	88-D,42-C,133-E,89-H	3NOS	A	419-D,368-C,401-E,420-H	1.28343
1B66	B	88-D,42-C,133-E,89-H	1N2C	A	234-D,324-C,243-E,451-H	1.30064
1B66	B	88-D,42-C,133-E,89-H	1DIN	A	12-D,60-C,101-E,14-H	1.3178
1B66	B	88-D,42-C,133-E,89-H	3R1R	A	104-D,179-C,121-E,105-H	1.33711
1B66	B	88-D,42-C,133-E,89-H	1S95	A	271-D,404-C,428-E,304-H	1.36079
1B66	B	88-D,42-C,133-E,89-H	1S9C	A	127-D,218-C,91-E,139-H	1.37763
1B66	B	88-D,42-C,133-E,89-H	1OKG	A	41-D,134-C,50-E,42-H	1.38199
1B66	B	88-D,42-C,133-E,89-H	1B3R	A	262-D,227-C,242-E,285-H	1.39414
1B66	B	88-D,42-C,133-E,89-H	1ALD	A	197-D,149-C,206-E,196-H	1.42987
1B66	B	88-D,42-C,133-E,89-H	1RBL	A	223-D,284-C,259-E,226-H	1.43887
1B66	B	88-D,42-C,133-E,89-H	1AL6	A	208-D,332-C,85-E,211-H	1.4553
1B66	B	88-D,42-C,133-E,89-H	1C4Z	A	512-D,820-C,535-E,508-H	1.4571
1B66	B	88-D,42-C,133-E,89-H	1Q6X	A	338-D,328-C,347-E,334-H	1.46018
1B66	B	88-D,42-C,133-E,89-H	1FOH	A	593-D,478-C,610-E,599-H	1.4669
1B66	B	88-D,42-C,133-E,89-H	7NN9	A	185-D,421-C,283-E,184-H	1.46941
1B66	B	88-D,42-C,133-E,89-H	1H7A	A	67-D,453-C,59-E,66-H	1.48264
1B66	B	88-D,42-C,133-E,89-H	1NBF	A	349-D,223-C,298-E,403-H	1.48266
1B66	B	88-D,42-C,133-E,89-H	2SQC	A	329-D,25-C,29-E,330-H	1.4864
1B6B	B	122-H,111-L,124-L,97-S,168-Y	1FOH	A	123-H,67-L,192-L,127-S,49-Y	1.26447
1B73	A	7-D,178-C,70-C,8-S	1NW9	B	254-D,239-C,256-C,175-S	1.06106
1B73	A	7-D,178-C,70-C,8-S	1DQA	A	547-D,570-C,545-C,580-S	1.07682
1B73	A	7-D,178-C,70-C,8-S	1CEL	A	241-D,209-C,243-C,248-S	1.09457
1B73	A	7-D,178-C,70-C,8-S	1LJL	A	84-D,15-C,10-C,83-S	1.14172
1B73	A	7-D,178-C,70-C,8-S	1DL2	A	484-D,468-C,485-C,483-S	1.1792
1B73	A	7-D,178-C,70-C,8-S	1RGQ	A	106-D,100-C,148-C,105-S	1.20313
1B73	A	7-D,178-C,70-C,8-S	2BBK	L	37-D,78-C,36-C,39-S	1.23378
1B73	A	7-D,178-C,70-C,8-S	1MT5	A	286-D,551-C,252-C,289-S	1.36394
1B73	A	7-D,178-C,70-C,8-S	1PNT	A	56-D,12-C,17-C,54-S	1.3662
1B73	A	7-D,178-C,70-C,8-S	1B2M	A	3-D,6-C,2-C,12-S	1.38997
1B73	A	7-D,178-C,70-C,8-S	1QRR	A	92-D,197-C,138-C,93-S	1.48539
1B73	A	7-D,178-C,70-C,8-S	1MRQ	A	204-D,188-C,206-C,208-S	1.49858
1BG0	A	126-R,229-R,280-R,309-R,225-E	2AHJ	D	130-R,128-R,132-R,141-R,124-E	1.44058
1BG0	A	126-R,229-R,280-R,309-R,225-E	1FO6	A	280-R,278-R,283-R,182-R,257-E	1.46411
1BG0	A	126-R,229-R,280-R,309-R,225-E	1AHJ	B	149-R,130-R,147-R,141-R,209-E	1.49738
1BH2	A	178-R,204-Q,43-E,181-T	1OHH	E	295-R,249-Q,241-E,299-T	0.777887
1BH2	A	178-R,204-Q,43-E,181-T	1A4S	A	391-R,354-Q,358-E,395-T	0.802989
1BH2	A	178-R,204-Q,43-E,181-T	1AA6	A	617-R,640-Q,621-E,612-T	0.823674
1BH2	A	178-R,204-Q,43-E,181-T	1DQA	A	836-R,766-Q,801-E,804-T	0.921824
1BH2	A	178-R,204-Q,43-E,181-T	1GPA	A	770-R,576-Q,572-E,668-T	1.0267
1BH2	A	178-R,204-Q,43-E,181-T	1GOG	A	282-R,267-Q,300-E,308-T	1.08328
1BH2	A	178-R,204-Q,43-E,181-T	1UCH	A	5-R,89-Q,139-E,97-T	1.10834
1BH2	A	178-R,204-Q,43-E,181-T	1PA9	A	175-R,142-Q,152-E,145-T	1.11368
1BH2	A	178-R,204-Q,43-E,181-T	1QH9	A	84-R,44-Q,65-E,71-T	1.13563
1BH2	A	178-R,204-Q,43-E,181-T	1FCQ	A	317-R,40-Q,30-E,19-T	1.1446
1BH2	A	178-R,204-Q,43-E,181-T	1ALD	A	257-R,202-Q,206-E,252-T	1.14612
1BH2	A	178-R,204-Q,43-E,181-T	1JCH	A	257-R,298-Q,302-E,262-T	1.15126
1BH2	A	178-R,204-Q,43-E,181-T	1KC7	A	748-R,772-Q,745-E,774-T	1.16175
1BH2	A	178-R,204-Q,43-E,181-T	2BIF	A	255-R,302-Q,325-E,300-T	1.18264
1BH2	A	178-R,204-Q,43-E,181-T	1BD0	A	318-R,258-Q,275-E,270-T	1.1928
1BH2	A	178-R,204-Q,43-E,181-T	1S95	A	301-R,374-Q,336-E,306-T	1.19988
1BH2	A	178-R,204-Q,43-E,181-T	1YTW	A	337-R,304-Q,314-E,307-T	1.22705
1BH2	A	178-R,204-Q,43-E,181-T	1PKN	A	42-R,15-Q,383-E,40-T	1.24979
1BH2	A	178-R,204-Q,43-E,181-T	2SQC	A	488-R,479-Q,446-E,497-T	1.2537
1BH2	A	178-R,204-Q,43-E,181-T	1K32	A	986-R,1047-Q,1034-E,959-T	1.2933
1BH2	A	178-R,204-Q,43-E,181-T	1QHO	A	413-R,491-Q,423-E,450-T	1.30014
1BH2	A	178-R,204-Q,43-E,181-T	1REQ	A	347-R,330-Q,351-E,365-T	1.31264
1BH2	A	178-R,204-Q,43-E,181-T	1AL6	A	67-R,408-Q,54-E,98-T	1.31471
1BH2	A	178-R,204-Q,43-E,181-T	1CDG	A	412-R,491-Q,422-E,449-T	1.31499
1BH2	A	178-R,204-Q,43-E,181-T	1FOH	A	483-R,57-Q,62-E,455-T	1.34581
1BH2	A	178-R,204-Q,43-E,181-T	1DIO	A	177-R,200-Q,208-E,172-T	1.36181
1BH2	A	178-R,204-Q,43-E,181-T	1BZC	A	268-R,262-Q,265-E,224-T	1.40845
1BH2	A	178-R,204-Q,43-E,181-T	1PNT	A	18-R,124-Q,128-E,140-T	1.41114
1BH2	A	178-R,204-Q,43-E,181-T	1D4C	A	356-R,362-Q,359-E,505-T	1.41905
1BH2	A	178-R,204-Q,43-E,181-T	1THG	A	38-R,63-Q,103-E,166-T	1.4292
1BH2	A	178-R,204-Q,43-E,181-T	1EZ1	A	118-R,126-Q,123-E,129-T	1.43945
1BH2	A	178-R,204-Q,43-E,181-T	1O04	A	155-R,483-Q,487-E,185-T	1.44805
1BH2	A	178-R,204-Q,43-E,181-T	1FUG	B	38-R,98-Q,55-E,58-T	1.45388
1BH2	A	178-R,204-Q,43-E,181-T	1VAO	A	211-R,84-Q,208-E,263-T	1.45541
1BH2	A	178-R,204-Q,43-E,181-T	1AT1	A	269-R,246-Q,272-E,228-T	1.46037
1BH2	A	178-R,204-Q,43-E,181-T	1KFU	L	283-R,229-Q,270-E,267-T	1.47479
1BH2	A	178-R,204-Q,43-E,181-T	1JXA	A	383-R,348-Q,351-E,345-T	1.49293
1BH2	A	178-R,204-Q,43-E,181-T	1CV2	A	79-R,165-Q,199-E,204-T	1.49527
1BIX	A	210-D,283-D,309-H,171-Y	1AKO	A	151-D,229-D,259-H,109-Y	0.130859
1BIX	A	210-D,283-D,309-H,171-Y	2F9R	A	34-D,91-D,12-H,46-Y	0.964493
1BIX	A	210-D,283-D,309-H,171-Y	1B8F	A	93-D,92-D,19-H,131-Y	1.0206
1BIX	A	210-D,283-D,309-H,171-Y	1QRR	A	267-D,270-D,350-H,213-Y	1.09637
1BIX	A	210-D,283-D,309-H,171-Y	1BWL	A	370-D,372-D,380-H,369-Y	1.14833
1BIX	A	210-D,283-D,309-H,171-Y	1APY	B	225-D,226-D,194-H,223-Y	1.17324
1BIX	A	210-D,283-D,309-H,171-Y	2PFL	A	324-D,330-D,68-H,323-Y	1.26321
1BIX	A	210-D,283-D,309-H,171-Y	5EAT	A	92-D,88-D,117-H,95-Y	1.29676
1BIX	A	210-D,283-D,309-H,171-Y	1ZOI	A	225-D,226-D,256-H,251-Y	1.30579
1BIX	A	210-D,283-D,309-H,171-Y	2XIS	A	255-D,257-D,220-H,254-Y	1.31734
1BIX	A	210-D,283-D,309-H,171-Y	1XTC	A	43-D,57-D,55-H,42-Y	1.40098
1BIX	A	210-D,283-D,309-H,171-Y	1CS1	C	17-D,16-D,28-H,20-Y	1.43422
1BIX	A	210-D,283-D,309-H,171-Y	1BD0	A	15-D,13-D,371-H,18-Y	1.44262
1BIX	A	210-D,283-D,309-H,171-Y	1A16	A	359-D,362-D,354-H,268-Y	1.47623
1BIX	A	210-D,283-D,309-H,171-Y	1BG0	A	87-D,83-D,30-H,89-Y	1.48244
1BIX	A	210-D,283-D,309-H,171-Y	1L7Q	A	426-D,425-D,422-H,393-Y	1.49656
1BIX	A	210-D,283-D,309-H,171-Y	1STD	A	28-D,31-D,85-H,24-Y	1.49999
1BQC	A	127-N,128-E,225-E,196-H,198-Y	1A0J	A	76-N,77-E,70-E,71-H,117-Y	1.49821
1BRW	A	168-R,82-H,187-K,183-S	1WD8	A	441-R,538-H,574-K,468-S	0.826527
1BRW	A	168-R,82-H,187-K,183-S	2HDH	A	224-R,266-H,259-K,278-S	0.870283
1BRW	A	168-R,82-H,187-K,183-S	1QHF	A	136-R,8-H,26-K,58-S	0.877977
1BRW	A	168-R,82-H,187-K,183-S	1A0J	A	66-R,57-H,60-K,37-S	0.926726
1BRW	A	168-R,82-H,187-K,183-S	1MOQ	A	443-R,586-H,452-K,449-S	1.08378
1BRW	A	168-R,82-H,187-K,183-S	2TS1	A	313-R,45-H,245-K,247-S	1.09371
1BRW	A	168-R,82-H,187-K,183-S	1FUG	B	336-R,348-H,36-K,268-S	1.10049
1BRW	A	168-R,82-H,187-K,183-S	2PDA	A	306-R,72-H,99-K,101-S	1.13388
1BRW	A	168-R,82-H,187-K,183-S	1UAE	A	5-R,344-H,359-K,361-S	1.13718
1BRW	A	168-R,82-H,187-K,183-S	2AG0	B	356-R,382-H,408-K,405-S	1.15425
1BRW	A	168-R,82-H,187-K,183-S	1GOG	A	11-R,85-H,112-K,69-S	1.1684
1BRW	A	168-R,82-H,187-K,183-S	1Q6X	A	257-R,301-H,393-K,390-S	1.17504
1BRW	A	168-R,82-H,187-K,183-S	1CD5	A	172-R,90-H,79-K,84-S	1.22222
1BRW	A	168-R,82-H,187-K,183-S	1L7D	A	174-R,313-H,316-K,288-S	1.23755
1BRW	A	168-R,82-H,187-K,183-S	1H7A	A	309-R,497-H,276-K,295-S	1.25187
1BRW	A	168-R,82-H,187-K,183-S	1JXA	A	443-R,586-H,452-K,449-S	1.27145
1BRW	A	168-R,82-H,187-K,183-S	1L1D	A	470-R,409-H,502-K,500-S	1.27292
1BRW	A	168-R,82-H,187-K,183-S	1G0D	A	35-R,76-H,81-K,99-S	1.28605
1BRW	A	168-R,82-H,187-K,183-S	1BTL	A	222-R,26-H,32-K,285-S	1.3276
1BRW	A	168-R,82-H,187-K,183-S	1FGJ	A	245-R,314-H,255-K,253-S	1.34269
1BRW	A	168-R,82-H,187-K,183-S	1QRR	A	203-R,118-H,186-K,190-S	1.36842
1BRW	A	168-R,82-H,187-K,183-S	1GCB	A	276-R,369-H,329-K,365-S	1.37071
1BRW	A	168-R,82-H,187-K,183-S	1DQR	A	5-R,65-H,72-K,73-S	1.3801
1BRW	A	168-R,82-H,187-K,183-S	1RTF	B	119-R,159-H,156-K,26-S	1.38403
1BRW	A	168-R,82-H,187-K,183-S	1YTW	A	337-R,350-H,316-K,315-S	1.3949
1BRW	A	168-R,82-H,187-K,183-S	1NZY	A	24-R,90-H,30-K,28-S	1.41121
1BRW	A	168-R,82-H,187-K,183-S	1P4R	A	456-R,469-H,530-K,554-S	1.46234
1BRW	A	168-R,82-H,187-K,183-S	3R1R	A	90-R,46-H,54-K,56-S	1.46734
1BRW	A	168-R,82-H,187-K,183-S	1HTI	A	205-R,115-H,155-K,158-S	1.47032
1BRW	A	168-R,82-H,187-K,183-S	1D4C	A	272-R,337-H,165-K,133-S	1.47161
1BRW	A	168-R,82-H,187-K,183-S	1GPA	A	242-R,201-H,247-K,245-S	1.48043
1BRW	A	168-R,82-H,187-K,183-S	1LTQ	A	38-R,109-H,15-K,84-S	1.48141
1BRW	A	168-R,82-H,187-K,183-S	2PFL	A	639-R,704-H,653-K,647-S	1.48389
1BRW	A	168-R,82-H,187-K,183-S	1PA9	A	175-R,188-H,154-K,153-S	1.49862
1BS0	A	204-D,175-E,133-H,236-K	1USH	A	233-D,235-E,226-H,265-K	0.630679
1BS0	A	204-D,175-E,133-H,236-K	1OH9	A	116-D,117-E,121-H,61-K	0.71728
1BS0	A	204-D,175-E,133-H,236-K	1DL2	A	514-D,515-E,445-H,506-K	0.840677
1BS0	A	204-D,175-E,133-H,236-K	3R1R	A	57-D,60-E,88-H,21-K	0.908517
1BS0	A	204-D,175-E,133-H,236-K	1D8C	A	597-D,595-E,641-H,653-K	1.04162
1BS0	A	204-D,175-E,133-H,236-K	1FOH	A	573-D,570-E,492-H,582-K	1.05581
1BS0	A	204-D,175-E,133-H,236-K	1BVZ	A	395-D,392-E,509-H,59-K	1.06086
1BS0	A	204-D,175-E,133-H,236-K	1KAS	A	183-D,241-E,245-H,2-K	1.06431
1BS0	A	204-D,175-E,133-H,236-K	1K4T	A	562-D,561-E,511-H,493-K	1.09994
1BS0	A	204-D,175-E,133-H,236-K	13PK	A	305-D,304-E,288-H,324-K	1.10317
1BS0	A	204-D,175-E,133-H,236-K	1BD0	A	141-D,142-E,187-H,129-K	1.13558
1BS0	A	204-D,175-E,133-H,236-K	1CVR	A	163-D,152-E,211-H,184-K	1.18529
1BS0	A	204-D,175-E,133-H,236-K	1DI1	A	59-D,56-E,102-H,84-K	1.19229
1BS0	A	204-D,175-E,133-H,236-K	1BRW	A	122-D,125-E,131-H,108-K	1.2341
1BS0	A	204-D,175-E,133-H,236-K	1FGJ	A	78-D,81-E,83-H,71-K	1.24284
1BS0	A	204-D,175-E,133-H,236-K	1P4R	A	282-D,283-E,469-H,477-K	1.24722
1BS0	A	204-D,175-E,133-H,236-K	1VOM	A	320-D,323-E,279-H,316-K	1.25571
1BS0	A	204-D,175-E,133-H,236-K	1AKM	A	231-D,299-E,278-H,269-K	1.2579
1BS0	A	204-D,175-E,133-H,236-K	1DB3	A	80-D,81-E,29-H,24-K	1.2605
1BS0	A	204-D,175-E,133-H,236-K	1GPA	A	776-D,779-E,582-H,574-K	1.26824
1BS0	A	204-D,175-E,133-H,236-K	1CDG	A	325-D,330-E,333-H,288-K	1.27948
1BS0	A	204-D,175-E,133-H,236-K	1FF3	A	89-D,84-E,92-H,6-K	1.28478
1BS0	A	204-D,175-E,133-H,236-K	1JCH	A	510-D,515-E,465-H,469-K	1.32959
1BS0	A	204-D,175-E,133-H,236-K	1KRA	C	221-D,220-E,246-H,196-K	1.3422
1BS0	A	204-D,175-E,133-H,236-K	1FR2	B	115-D,112-E,103-H,55-K	1.355
1BS0	A	204-D,175-E,133-H,236-K	1O8A	A	52-D,50-E,91-H,118-K	1.37742
1BS0	A	204-D,175-E,133-H,236-K	1HTI	A	106-D,104-E,95-H,130-K	1.39191
1BS0	A	204-D,175-E,133-H,236-K	1F8M	A	230-D,285-E,193-H,189-K	1.3985
1BS0	A	204-D,175-E,133-H,236-K	1REQ	A	692-D,695-E,661-H,482-K	1.42446
1BS0	A	204-D,175-E,133-H,236-K	5EAT	A	422-D,420-E,364-H,428-K	1.42621
1BS0	A	204-D,175-E,133-H,236-K	1PKN	A	295-D,271-E,273-H,310-K	1.4266
1BS0	A	204-D,175-E,133-H,236-K	1FUG	B	28-D,32-E,348-H,265-K	1.43328
1BS0	A	204-D,175-E,133-H,236-K	2XIS	A	65-D,67-E,71-H,118-K	1.43889
1BS0	A	204-D,175-E,133-H,236-K	1AT1	A	271-D,272-E,265-H,232-K	1.44817
1BS0	A	204-D,175-E,133-H,236-K	1D2T	A	105-D,104-E,150-H,115-K	1.4481
1BS0	A	204-D,175-E,133-H,236-K	1HPL	A	79-D,83-E,75-H,268-K	1.45323
1BS0	A	204-D,175-E,133-H,236-K	1TPH	1	106-D,104-E,95-H,130-K	1.48175
1BS0	A	204-D,175-E,133-H,236-K	1LCI	A	375-D,389-E,419-H,534-K	1.4984
1BS4	A	50-Q,133-E,45-G,91-L	1BSJ	A	50-Q,133-E,45-G,91-L	0.379116
1BS4	A	50-Q,133-E,45-G,91-L	1PIX	A	389-Q,427-E,432-G,386-L	0.583803
1BS4	A	50-Q,133-E,45-G,91-L	1AUK	A	232-Q,253-E,235-G,194-L	0.78145
1BS4	A	50-Q,133-E,45-G,91-L	1BD0	A	99-Q,79-E,77-G,71-L	0.821883
1BS4	A	50-Q,133-E,45-G,91-L	1E0C	A	231-Q,260-E,262-G,180-L	0.831307
1BS4	A	50-Q,133-E,45-G,91-L	1ZIO	A	117-Q,122-E,10-G,172-L	0.895104
1BS4	A	50-Q,133-E,45-G,91-L	1JHF	A	92-Q,95-E,80-G,89-L	0.90216
1BS4	A	50-Q,133-E,45-G,91-L	1AQL	A	440-Q,129-E,127-G,124-L	0.909909
1BS4	A	50-Q,133-E,45-G,91-L	1D3G	A	168-Q,173-E,175-G,178-L	0.929217
1BS4	A	50-Q,133-E,45-G,91-L	2DW7	A	250-Q,239-E,216-G,245-L	0.955705
1BS4	A	50-Q,133-E,45-G,91-L	1CV2	A	275-Q,132-E,246-G,177-L	0.968585
1BS4	A	50-Q,133-E,45-G,91-L	1UCH	A	22-Q,114-E,116-G,119-L	0.970439
1BS4	A	50-Q,133-E,45-G,91-L	1BS0	A	341-Q,378-E,382-G,334-L	0.994418
1BS4	A	50-Q,133-E,45-G,91-L	1A50	A	80-Q,31-E,29-G,25-L	0.995403
1BS4	A	50-Q,133-E,45-G,91-L	1FY2	A	27-Q,81-E,113-G,3-L	1.00265
1BS4	A	50-Q,133-E,45-G,91-L	3NOS	A	176-Q,342-E,344-G,170-L	1.01038
1BS4	A	50-Q,133-E,45-G,91-L	1CEL	A	186-Q,190-E,205-G,180-L	1.01628
1BS4	A	50-Q,133-E,45-G,91-L	1ESC	A	157-Q,164-E,104-G,227-L	1.01662
1BS4	A	50-Q,133-E,45-G,91-L	1D8C	A	295-Q,23-E,27-G,372-L	1.02888
1BS4	A	50-Q,133-E,45-G,91-L	2TPL	A	98-Q,286-E,292-G,267-L	1.04381
1BS4	A	50-Q,133-E,45-G,91-L	1HRK	A	120-Q,80-E,78-G,89-L	1.06855
1BS4	A	50-Q,133-E,45-G,91-L	1EH5	A	91-Q,71-E,73-G,86-L	1.10116
1BS4	A	50-Q,133-E,45-G,91-L	1BRW	A	316-Q,133-E,152-G,124-L	1.10409
1BS4	A	50-Q,133-E,45-G,91-L	1VOM	A	194-Q,212-E,201-G,196-L	1.11495
1BS4	A	50-Q,133-E,45-G,91-L	1BWL	A	264-Q,258-E,255-G,202-L	1.15399
1BS4	A	50-Q,133-E,45-G,91-L	1CGK	A	143-Q,101-E,106-G,147-L	1.15917
1BS4	A	50-Q,133-E,45-G,91-L	1QCN	A	59-Q,80-E,52-G,49-L	1.17728
1BS4	A	50-Q,133-E,45-G,91-L	1CHD	A	189-Q,169-E,166-G,280-L	1.17812
1BS4	A	50-Q,133-E,45-G,91-L	1D6I	A	143-Q,101-E,106-G,148-L	1.18964
1BS4	A	50-Q,133-E,45-G,91-L	1K82	A	46-Q,61-E,65-G,43-L	1.20513
1BS4	A	50-Q,133-E,45-G,91-L	2PDA	A	1151-Q,1125-E,1122-G,1156-L	1.20617
1BS4	A	50-Q,133-E,45-G,91-L	5ENL	A	348-Q,47-E,106-G,111-L	1.21073
1BS4	A	50-Q,133-E,45-G,91-L	1KEZ	A	103-Q,107-E,109-G,112-L	1.21295
1BS4	A	50-Q,133-E,45-G,91-L	1FUG	B	148-Q,12-E,76-G,160-L	1.22908
1BS4	A	50-Q,133-E,45-G,91-L	1UAE	A	108-Q,139-E,141-G,111-L	1.23658
1BS4	A	50-Q,133-E,45-G,91-L	1F6D	A	294-Q,315-E,320-G,305-L	1.25278
1BS4	A	50-Q,133-E,45-G,91-L	1UJN	B	195-Q,155-E,17-G,199-L	1.25363
1BS4	A	50-Q,133-E,45-G,91-L	1N2T	A	13-Q,37-E,284-G,31-L	1.25421
1BS4	A	50-Q,133-E,45-G,91-L	1CD5	A	11-Q,241-E,205-G,202-L	1.26947
1BS4	A	50-Q,133-E,45-G,91-L	1I8D	A	187-Q,183-E,141-G,98-L	1.26943
1BS4	A	50-Q,133-E,45-G,91-L	2LIP	A	124-Q,118-E,116-G,164-L	1.27038
1BS4	A	50-Q,133-E,45-G,91-L	1DIO	A	200-Q,208-E,212-G,254-L	1.2705
1BS4	A	50-Q,133-E,45-G,91-L	2PIA	A	132-Q,40-E,42-G,107-L	1.27836
1BS4	A	50-Q,133-E,45-G,91-L	1LCI	A	338-Q,354-E,228-G,350-L	1.27899
1BS4	A	50-Q,133-E,45-G,91-L	1CMX	A	103-Q,107-E,26-G,116-L	1.28221
1BS4	A	50-Q,133-E,45-G,91-L	1FVA	A	178-Q,183-E,185-G,188-L	1.28294
1BS4	A	50-Q,133-E,45-G,91-L	1RPT	A	227-Q,222-E,216-G,214-L	1.28544
1BS4	A	50-Q,133-E,45-G,91-L	1R30	A	118-Q,126-E,124-G,82-L	1.30628
1BS4	A	50-Q,133-E,45-G,91-L	1D4C	A	362-Q,534-E,537-G,358-L	1.31258
1BS4	A	50-Q,133-E,45-G,91-L	1J00	A	106-Q,69-E,71-G,109-L	1.31404
1BS4	A	50-Q,133-E,45-G,91-L	2A86	A	164-Q,128-E,129-G,123-L	1.31665
1BS4	A	50-Q,133-E,45-G,91-L	1RBA	A	412-Q,432-E,406-G,374-L	1.32575
1BS4	A	50-Q,133-E,45-G,91-L	1JH6	A	85-Q,126-E,36-G,122-L	1.32621
1BS4	A	50-Q,133-E,45-G,91-L	1IDJ	A	138-Q,115-E,357-G,359-L	1.32732
1BS4	A	50-Q,133-E,45-G,91-L	1L1D	A	396-Q,404-E,498-G,478-L	1.32804
1BS4	A	50-Q,133-E,45-G,91-L	1I7Q	B	20-Q,186-E,181-G,17-L	1.34074
1BS4	A	50-Q,133-E,45-G,91-L	1AKM	A	189-Q,194-E,169-G,214-L	1.34837
1BS4	A	50-Q,133-E,45-G,91-L	1A6D	A	109-Q,435-E,126-G,113-L	1.35382
1BS4	A	50-Q,133-E,45-G,91-L	1KAS	A	75-Q,191-E,189-G,13-L	1.35894
1BS4	A	50-Q,133-E,45-G,91-L	1NLU	A	86-Q,80-E,284-G,273-L	1.36127
1BS4	A	50-Q,133-E,45-G,91-L	1KC7	A	821-Q,813-E,848-G,826-L	1.3645
1BS4	A	50-Q,133-E,45-G,91-L	1FOH	A	368-Q,450-E,448-G,411-L	1.36713
1BS4	A	50-Q,133-E,45-G,91-L	1GCU	A	231-Q,143-E,210-G,212-L	1.37283
1BS4	A	50-Q,133-E,45-G,91-L	1FGH	A	106-Q,104-E,422-G,417-L	1.3794
1BS4	A	50-Q,133-E,45-G,91-L	1BH2	A	79-Q,115-E,112-G,107-L	1.37955
1BS4	A	50-Q,133-E,45-G,91-L	3S8R	A	75-Q,60-E,63-G,80-L	1.37977
1BS4	A	50-Q,133-E,45-G,91-L	1AFW	A	396-Q,417-E,300-G,389-L	1.38112
1BS4	A	50-Q,133-E,45-G,91-L	1XYZ	A	592-Q,639-E,595-G,583-L	1.3845
1BS4	A	50-Q,133-E,45-G,91-L	1TPH	1	180-Q,165-E,210-G,220-L	1.39217
1BS4	A	50-Q,133-E,45-G,91-L	1NBA	A	58-Q,69-E,200-G,52-L	1.39432
1BS4	A	50-Q,133-E,45-G,91-L	1HTI	A	180-Q,165-E,210-G,220-L	1.40545
1BS4	A	50-Q,133-E,45-G,91-L	1VAO	A	277-Q,361-E,359-G,357-L	1.40984
1BS4	A	50-Q,133-E,45-G,91-L	1S9C	A	254-Q,275-E,277-G,256-L	1.41098
1BS4	A	50-Q,133-E,45-G,91-L	1QI9	A	210-Q,466-E,201-G,472-L	1.41312
1BS4	A	50-Q,133-E,45-G,91-L	1MKA	A	27-Q,100-E,22-G,20-L	1.41661
1BS4	A	50-Q,133-E,45-G,91-L	1DVE	A	38-Q,29-E,143-G,147-L	1.42146
1BS4	A	50-Q,133-E,45-G,91-L	1THG	A	429-Q,537-E,532-G,423-L	1.4222
1BS4	A	50-Q,133-E,45-G,91-L	1SME	A	275-Q,278-E,281-G,248-L	1.4279
1BS4	A	50-Q,133-E,45-G,91-L	1B2M	A	20-Q,58-E,88-G,86-L	1.4301
1BS4	A	50-Q,133-E,45-G,91-L	2AG0	B	300-Q,307-E,309-G,316-L	1.43152
1BS4	A	50-Q,133-E,45-G,91-L	1L6P	A	45-Q,75-E,63-G,41-L	1.43372
1BS4	A	50-Q,133-E,45-G,91-L	1GET	B	58-Q,181-E,184-G,189-L	1.43602
1BS4	A	50-Q,133-E,45-G,91-L	1T4C	A	426-Q,71-E,79-G,422-L	1.43658
1BS4	A	50-Q,133-E,45-G,91-L	1QRZ	C	756-Q,679-E,728-G,725-L	1.46138
1BS4	A	50-Q,133-E,45-G,91-L	1NLN	A	115-Q,71-E,74-G,158-L	1.46373
1BS4	A	50-Q,133-E,45-G,91-L	1NKK	A	182-Q,249-E,246-G,187-L	1.46416
1BS4	A	50-Q,133-E,45-G,91-L	1S95	A	405-Q,358-E,379-G,384-L	1.46539
1BS4	A	50-Q,133-E,45-G,91-L	1FGJ	A	362-Q,316-E,319-G,358-L	1.46822
1BS4	A	50-Q,133-E,45-G,91-L	1KFU	L	413-Q,202-E,423-G,468-L	1.46918
1BS4	A	50-Q,133-E,45-G,91-L	1KZH	A	43-Q,37-E,54-G,45-L	1.46981
1BS4	A	50-Q,133-E,45-G,91-L	1E6E	A	281-Q,115-E,114-G,284-L	1.47062
1BS4	A	50-Q,133-E,45-G,91-L	1MT5	A	189-Q,143-E,268-G,192-L	1.4734
1BS4	A	50-Q,133-E,45-G,91-L	1AA6	A	104-Q,394-E,99-G,91-L	1.47791
1BS4	A	50-Q,133-E,45-G,91-L	1XS1	A	182-Q,95-E,38-G,137-L	1.4785
1BS4	A	50-Q,133-E,45-G,91-L	2NPX	A	29-Q,17-E,12-G,107-L	1.48092
1BS4	A	50-Q,133-E,45-G,91-L	1PVD	A	325-Q,308-E,286-G,330-L	1.48165
1BS4	A	50-Q,133-E,45-G,91-L	1TZ3	A	114-Q,139-E,144-G,116-L	1.48687
1BS4	A	50-Q,133-E,45-G,91-L	1P4N	A	220-Q,191-E,186-G,246-L	1.48803
1BS4	A	50-Q,133-E,45-G,91-L	1SES	B	406-Q,415-E,413-G,408-L	1.48975
1BS4	A	50-Q,133-E,45-G,91-L	1RPX	A	162-Q,183-E,200-G,169-L	1.4904
1BS4	A	50-Q,133-E,45-G,91-L	1PJB	A	194-Q,181-E,176-G,173-L	1.49342
1BS9	A	175-D,91-Q,187-H,90-S,13-T	1AGY	A	175-D,121-Q,188-H,120-S,43-T	1.35803
1BSJ	A	50-Q,133-E,45-G,91-L	1BS4	A	50-Q,133-E,45-G,91-L	0.379116
1BSJ	A	50-Q,133-E,45-G,91-L	1BD0	A	99-Q,79-E,77-G,71-L	0.667343
1BSJ	A	50-Q,133-E,45-G,91-L	1PIX	A	389-Q,427-E,432-G,386-L	0.669173
1BSJ	A	50-Q,133-E,45-G,91-L	1D3G	A	168-Q,173-E,175-G,178-L	0.783852
1BSJ	A	50-Q,133-E,45-G,91-L	1JHF	A	92-Q,95-E,80-G,89-L	0.799532
1BSJ	A	50-Q,133-E,45-G,91-L	1BWL	A	264-Q,258-E,255-G,202-L	0.815889
1BSJ	A	50-Q,133-E,45-G,91-L	1BS0	A	341-Q,378-E,382-G,334-L	0.888015
1BSJ	A	50-Q,133-E,45-G,91-L	1FY2	A	27-Q,81-E,113-G,3-L	0.89062
1BSJ	A	50-Q,133-E,45-G,91-L	2DW7	A	250-Q,240-E,216-G,245-L	0.909179
1BSJ	A	50-Q,133-E,45-G,91-L	2TPL	A	98-Q,286-E,292-G,267-L	0.910896
1BSJ	A	50-Q,133-E,45-G,91-L	3NOS	A	176-Q,342-E,344-G,170-L	0.919623
1BSJ	A	50-Q,133-E,45-G,91-L	1AQL	A	440-Q,129-E,127-G,124-L	0.921355
1BSJ	A	50-Q,133-E,45-G,91-L	1CEL	A	186-Q,190-E,205-G,180-L	0.924504
1BSJ	A	50-Q,133-E,45-G,91-L	1ZIO	A	117-Q,122-E,10-G,172-L	0.931154
1BSJ	A	50-Q,133-E,45-G,91-L	1UCH	A	22-Q,114-E,116-G,119-L	0.943242
1BSJ	A	50-Q,133-E,45-G,91-L	1BRW	A	316-Q,133-E,152-G,124-L	0.955809
1BSJ	A	50-Q,133-E,45-G,91-L	1EH5	A	91-Q,71-E,73-G,86-L	0.983809
1BSJ	A	50-Q,133-E,45-G,91-L	1K82	A	46-Q,61-E,65-G,43-L	0.989414
1BSJ	A	50-Q,133-E,45-G,91-L	1E0C	A	231-Q,260-E,262-G,180-L	0.997543
1BSJ	A	50-Q,133-E,45-G,91-L	1LCI	A	338-Q,354-E,228-G,350-L	1.00414
1BSJ	A	50-Q,133-E,45-G,91-L	1CMX	A	103-Q,107-E,26-G,116-L	1.00522
1BSJ	A	50-Q,133-E,45-G,91-L	1CV2	A	275-Q,132-E,246-G,177-L	1.04101
1BSJ	A	50-Q,133-E,45-G,91-L	2PDA	A	1151-Q,1125-E,1122-G,1156-L	1.04987
1BSJ	A	50-Q,133-E,45-G,91-L	1AUK	A	232-Q,253-E,235-G,194-L	1.05045
1BSJ	A	50-Q,133-E,45-G,91-L	1R30	A	118-Q,126-E,124-G,82-L	1.05142
1BSJ	A	50-Q,133-E,45-G,91-L	1HRK	A	120-Q,80-E,78-G,89-L	1.05665
1BSJ	A	50-Q,133-E,45-G,91-L	1A50	A	80-Q,31-E,29-G,25-L	1.06306
1BSJ	A	50-Q,133-E,45-G,91-L	1CGK	A	143-Q,101-E,106-G,147-L	1.08368
1BSJ	A	50-Q,133-E,45-G,91-L	1D6I	A	143-Q,101-E,106-G,147-L	1.12284
1BSJ	A	50-Q,133-E,45-G,91-L	1KEZ	A	103-Q,107-E,109-G,112-L	1.13138
1BSJ	A	50-Q,133-E,45-G,91-L	1D8C	A	295-Q,23-E,27-G,372-L	1.13253
1BSJ	A	50-Q,133-E,45-G,91-L	1AKM	A	189-Q,194-E,169-G,214-L	1.14023
1BSJ	A	50-Q,133-E,45-G,91-L	1TPH	1	180-Q,165-E,210-G,220-L	1.14043
1BSJ	A	50-Q,133-E,45-G,91-L	1A6D	A	109-Q,435-E,126-G,113-L	1.14729
1BSJ	A	50-Q,133-E,45-G,91-L	1RBA	A	412-Q,432-E,406-G,374-L	1.16877
1BSJ	A	50-Q,133-E,45-G,91-L	1I8D	A	187-Q,183-E,141-G,98-L	1.17211
1BSJ	A	50-Q,133-E,45-G,91-L	1F6D	A	294-Q,315-E,320-G,305-L	1.17321
1BSJ	A	50-Q,133-E,45-G,91-L	2LIP	A	124-Q,118-E,116-G,164-L	1.17784
1BSJ	A	50-Q,133-E,45-G,91-L	1KAS	A	75-Q,191-E,189-G,13-L	1.18049
1BSJ	A	50-Q,133-E,45-G,91-L	1QCN	A	59-Q,80-E,52-G,49-L	1.18778
1BSJ	A	50-Q,133-E,45-G,91-L	1FVA	A	178-Q,183-E,185-G,188-L	1.19348
1BSJ	A	50-Q,133-E,45-G,91-L	1CD5	A	11-Q,241-E,205-G,202-L	1.208
1BSJ	A	50-Q,133-E,45-G,91-L	1FUG	B	148-Q,12-E,76-G,160-L	1.20999
1BSJ	A	50-Q,133-E,45-G,91-L	1ESC	A	157-Q,164-E,104-G,227-L	1.21341
1BSJ	A	50-Q,133-E,45-G,91-L	1CHD	A	189-Q,169-E,166-G,280-L	1.22472
1BSJ	A	50-Q,133-E,45-G,91-L	1THG	A	429-Q,537-E,532-G,423-L	1.22727
1BSJ	A	50-Q,133-E,45-G,91-L	1FOH	A	368-Q,450-E,448-G,411-L	1.23438
1BSJ	A	50-Q,133-E,45-G,91-L	1I7Q	B	20-Q,186-E,181-G,17-L	1.2344
1BSJ	A	50-Q,133-E,45-G,91-L	5ENL	A	348-Q,47-E,106-G,111-L	1.242
1BSJ	A	50-Q,133-E,45-G,91-L	1PVD	A	325-Q,308-E,286-G,330-L	1.24602
1BSJ	A	50-Q,133-E,45-G,91-L	1UJN	B	195-Q,155-E,17-G,199-L	1.24773
1BSJ	A	50-Q,133-E,45-G,91-L	2DLN	A	296-Q,32-E,34-G,302-L	1.26262
1BSJ	A	50-Q,133-E,45-G,91-L	1KC7	A	821-Q,813-E,848-G,826-L	1.26303
1BSJ	A	50-Q,133-E,45-G,91-L	1B8F	A	366-Q,227-E,231-G,358-L	1.27424
1BSJ	A	50-Q,133-E,45-G,91-L	1QI9	A	210-Q,466-E,201-G,472-L	1.29044
1BSJ	A	50-Q,133-E,45-G,91-L	1VOM	A	194-Q,212-E,201-G,196-L	1.29234
1BSJ	A	50-Q,133-E,45-G,91-L	1P4N	A	220-Q,191-E,186-G,246-L	1.2947
1BSJ	A	50-Q,133-E,45-G,91-L	1DII	A	182-Q,177-E,171-G,238-L	1.298
1BSJ	A	50-Q,133-E,45-G,91-L	1PYA	F	127-Q,132-E,135-G,308-L	1.29819
1BSJ	A	50-Q,133-E,45-G,91-L	1XYZ	A	592-Q,639-E,595-G,583-L	1.3024
1BSJ	A	50-Q,133-E,45-G,91-L	1N2T	A	13-Q,37-E,284-G,31-L	1.30295
1BSJ	A	50-Q,133-E,45-G,91-L	1JH6	A	85-Q,126-E,36-G,122-L	1.30636
1BSJ	A	50-Q,133-E,45-G,91-L	1NBA	A	58-Q,69-E,67-G,52-L	1.31738
1BSJ	A	50-Q,133-E,45-G,91-L	1HTI	A	180-Q,165-E,210-G,220-L	1.31974
1BSJ	A	50-Q,133-E,45-G,91-L	1L7Q	A	123-Q,95-E,130-G,240-L	1.32522
1BSJ	A	50-Q,133-E,45-G,91-L	1Q3Q	A	428-Q,433-E,127-G,422-L	1.33804
1BSJ	A	50-Q,133-E,45-G,91-L	1O8A	A	389-Q,411-E,404-G,562-L	1.33895
1BSJ	A	50-Q,133-E,45-G,91-L	1J00	A	106-Q,69-E,71-G,109-L	1.34487
1BSJ	A	50-Q,133-E,45-G,91-L	1S9C	A	254-Q,275-E,277-G,256-L	1.34717
1BSJ	A	50-Q,133-E,45-G,91-L	1NLU	A	86-Q,80-E,79-G,42-L	1.35488
1BSJ	A	50-Q,133-E,45-G,91-L	1L6P	A	45-Q,75-E,63-G,41-L	1.35551
1BSJ	A	50-Q,133-E,45-G,91-L	1WD8	A	569-Q,613-E,603-G,500-L	1.35807
1BSJ	A	50-Q,133-E,45-G,91-L	1NKK	A	182-Q,249-E,246-G,187-L	1.36089
1BSJ	A	50-Q,133-E,45-G,91-L	1KZH	A	43-Q,37-E,54-G,45-L	1.36192
1BSJ	A	50-Q,133-E,45-G,91-L	2PIA	A	304-Q,288-E,287-G,319-L	1.38189
1BSJ	A	50-Q,133-E,45-G,91-L	2NPX	A	29-Q,17-E,12-G,107-L	1.3827
1BSJ	A	50-Q,133-E,45-G,91-L	1TYS	A	191-Q,195-E,157-G,119-L	1.3995
1BSJ	A	50-Q,133-E,45-G,91-L	1GIM	A	293-Q,288-E,308-G,335-L	1.40058
1BSJ	A	50-Q,133-E,45-G,91-L	2AG0	B	300-Q,307-E,309-G,316-L	1.40306
1BSJ	A	50-Q,133-E,45-G,91-L	2A86	A	164-Q,128-E,129-G,123-L	1.40463
1BSJ	A	50-Q,133-E,45-G,91-L	1BH2	A	147-Q,236-E,42-G,232-L	1.40678
1BSJ	A	50-Q,133-E,45-G,91-L	1AFW	A	396-Q,417-E,300-G,392-L	1.42063
1BSJ	A	50-Q,133-E,45-G,91-L	1I9A	A	71-Q,20-E,17-G,33-L	1.42112
1BSJ	A	50-Q,133-E,45-G,91-L	1QRZ	C	756-Q,679-E,728-G,725-L	1.42364
1BSJ	A	50-Q,133-E,45-G,91-L	1UQR	A	36-Q,45-E,43-G,136-L	1.4242
1BSJ	A	50-Q,133-E,45-G,91-L	1EF0	A	443-Q,80-E,700-G,436-L	1.42806
1BSJ	A	50-Q,133-E,45-G,91-L	1L1D	A	396-Q,404-E,498-G,478-L	1.43317
1BSJ	A	50-Q,133-E,45-G,91-L	1PFK	A	251-Q,167-E,170-G,143-L	1.43368
1BSJ	A	50-Q,133-E,45-G,91-L	1IDJ	A	138-Q,115-E,2-G,112-L	1.43398
1BSJ	A	50-Q,133-E,45-G,91-L	1SME	A	275-Q,278-E,281-G,248-L	1.43631
1BSJ	A	50-Q,133-E,45-G,91-L	1MT5	A	189-Q,143-E,268-G,192-L	1.43865
1BSJ	A	50-Q,133-E,45-G,91-L	1XS1	A	182-Q,95-E,38-G,137-L	1.43955
1BSJ	A	50-Q,133-E,45-G,91-L	1BWZ	A	174-Q,213-E,212-G,179-L	1.44464
1BSJ	A	50-Q,133-E,45-G,91-L	1KFU	L	443-Q,438-E,480-G,388-L	1.44523
1BSJ	A	50-Q,133-E,45-G,91-L	1AUO	A	193-Q,205-E,210-G,161-L	1.4523
1BSJ	A	50-Q,133-E,45-G,91-L	1DIO	A	200-Q,208-E,212-G,254-L	1.45298
1BSJ	A	50-Q,133-E,45-G,91-L	1NLN	A	115-Q,71-E,74-G,158-L	1.46
1BSJ	A	50-Q,133-E,45-G,91-L	1EC9	A	165-Q,180-E,155-G,162-L	1.46576
1BSJ	A	50-Q,133-E,45-G,91-L	1QHF	A	62-Q,34-E,208-G,68-L	1.46594
1BSJ	A	50-Q,133-E,45-G,91-L	1D4C	A	362-Q,534-E,537-G,358-L	1.46653
1BSJ	A	50-Q,133-E,45-G,91-L	1A16	A	286-Q,237-E,239-G,386-L	1.46811
1BSJ	A	50-Q,133-E,45-G,91-L	1FGH	A	106-Q,104-E,422-G,417-L	1.47033
1BSJ	A	50-Q,133-E,45-G,91-L	1PKN	A	183-Q,197-E,199-G,139-L	1.47028
1BSJ	A	50-Q,133-E,45-G,91-L	1AA6	A	104-Q,394-E,99-G,91-L	1.47198
1BSJ	A	50-Q,133-E,45-G,91-L	1GET	B	58-Q,181-E,184-G,189-L	1.47274
1BSJ	A	50-Q,133-E,45-G,91-L	2YPN	A	281-Q,256-E,255-G,226-L	1.4741
1BSJ	A	50-Q,133-E,45-G,91-L	1XX2	A	267-Q,300-E,145-G,296-L	1.47433
1BSJ	A	50-Q,133-E,45-G,91-L	1UAE	A	108-Q,139-E,141-G,111-L	1.47745
1BSJ	A	50-Q,133-E,45-G,91-L	1FGJ	A	362-Q,316-E,319-G,358-L	1.48236
1BSJ	A	50-Q,133-E,45-G,91-L	2BIF	A	286-Q,279-E,257-G,436-L	1.48703
1BSJ	A	50-Q,133-E,45-G,91-L	1PJB	A	194-Q,181-E,176-G,173-L	1.49181
1BSJ	A	50-Q,133-E,45-G,91-L	1EHK	A	67-Q,128-E,141-G,561-L	1.49344
1BSJ	A	50-Q,133-E,45-G,91-L	1BTL	A	206-Q,121-E,92-G,81-L	1.49384
1BSJ	A	50-Q,133-E,45-G,91-L	1VR7	A	32-Q,27-E,56-G,96-L	1.49509
1BVZ	A	325-D,421-D,354-E,356-W	1SZD	A	190-D,129-D,194-E,196-W	0.651711
1BVZ	A	325-D,421-D,354-E,356-W	1DCO	A	32-D,14-D,27-E,25-W	0.876334
1BVZ	A	325-D,421-D,354-E,356-W	1KRA	C	248-D,230-D,220-E,222-W	0.890845
1BVZ	A	325-D,421-D,354-E,356-W	1N2T	A	111-D,366-D,113-E,168-W	0.975292
1BVZ	A	325-D,421-D,354-E,356-W	2SQC	A	28-D,313-D,29-E,339-W	1.04656
1BVZ	A	325-D,421-D,354-E,356-W	1USH	A	96-D,84-D,98-E,132-W	1.04768
1BVZ	A	325-D,421-D,354-E,356-W	1STD	A	9-D,98-D,10-E,92-W	1.08513
1BVZ	A	325-D,421-D,354-E,356-W	1MDR	A	138-D,195-D,317-E,315-W	1.08733
1BVZ	A	325-D,421-D,354-E,356-W	1ODT	C	23-D,144-D,26-E,28-W	1.09231
1BVZ	A	325-D,421-D,354-E,356-W	1RPT	A	167-D,24-D,172-E,174-W	1.13192
1BVZ	A	325-D,421-D,354-E,356-W	1XYZ	A	648-D,666-D,645-E,600-W	1.13435
1BVZ	A	325-D,421-D,354-E,356-W	1Q6X	A	22-D,149-D,20-E,18-W	1.13822
1BVZ	A	325-D,421-D,354-E,356-W	1B3R	A	106-D,133-D,108-E,111-W	1.17987
1BVZ	A	325-D,421-D,354-E,356-W	2AG0	B	271-D,267-D,205-E,345-W	1.20293
1BVZ	A	325-D,421-D,354-E,356-W	1F8M	A	230-D,108-D,182-E,181-W	1.2146
1BVZ	A	325-D,421-D,354-E,356-W	1Z9H	A	306-D,240-D,309-E,314-W	1.22022
1BVZ	A	325-D,421-D,354-E,356-W	5ENL	A	321-D,340-D,300-E,303-W	1.26109
1BVZ	A	325-D,421-D,354-E,356-W	1FGJ	A	354-D,377-D,350-E,348-W	1.26526
1BVZ	A	325-D,421-D,354-E,356-W	1DIO	A	157-D,383-D,160-E,163-W	1.27181
1BVZ	A	325-D,421-D,354-E,356-W	1H7A	A	133-D,170-D,207-E,205-W	1.29464
1BVZ	A	325-D,421-D,354-E,356-W	1O8A	A	187-D,164-D,183-E,180-W	1.31509
1BVZ	A	325-D,421-D,354-E,356-W	1AL6	A	208-D,177-D,90-E,94-W	1.33286
1BVZ	A	325-D,421-D,354-E,356-W	1EZ1	A	136-D,147-D,138-E,178-W	1.33973
1BVZ	A	325-D,421-D,354-E,356-W	2PDA	A	871-D,975-D,870-E,965-W	1.3553
1BVZ	A	325-D,421-D,354-E,356-W	1VOM	A	590-D,530-D,586-E,584-W	1.36546
1BVZ	A	325-D,421-D,354-E,356-W	1EI5	A	208-D,45-D,315-E,294-W	1.3725
1BVZ	A	325-D,421-D,354-E,356-W	1QHO	A	178-D,190-D,182-E,185-W	1.37778
1BVZ	A	325-D,421-D,354-E,356-W	5EAT	A	265-D,525-D,269-E,273-W	1.38367
1BVZ	A	325-D,421-D,354-E,356-W	1QK2	A	401-D,137-D,399-E,430-W	1.40023
1BVZ	A	325-D,421-D,354-E,356-W	2NMT	A	233-D,239-D,231-E,226-W	1.40049
1BVZ	A	325-D,421-D,354-E,356-W	2XIS	A	245-D,255-D,181-E,137-W	1.40132
1BVZ	A	325-D,421-D,354-E,356-W	1CS1	C	217-D,55-D,221-E,224-W	1.40393
1BVZ	A	325-D,421-D,354-E,356-W	1EXP	A	20-D,34-D,43-E,273-W	1.42348
1BVZ	A	325-D,421-D,354-E,356-W	1OBA	A	256-D,234-D,243-E,244-W	1.46292
1BVZ	A	325-D,421-D,354-E,356-W	1DL2	A	61-D,52-D,497-E,500-W	1.46305
1BVZ	A	325-D,421-D,354-E,356-W	3S8R	A	72-D,161-D,74-E,79-W	1.47939
1BVZ	A	325-D,421-D,354-E,356-W	2NPX	A	35-D,93-D,32-E,30-W	1.49223
1BVZ	A	325-D,421-D,354-E,356-W	1MPX	A	208-D,221-D,309-E,465-W	1.49367
1BWL	A	191-N,194-H,37-T,196-Y	1AUG	A	86-N,146-H,138-T,149-Y	0.7655
1BWL	A	191-N,194-H,37-T,196-Y	1GLO	A	184-N,188-H,14-T,18-Y	0.891269
1BWL	A	191-N,194-H,37-T,196-Y	1L7Q	A	413-N,287-H,304-T,258-Y	0.899644
1BWL	A	191-N,194-H,37-T,196-Y	1BS9	A	183-N,187-H,146-T,177-Y	0.995853
1BWL	A	191-N,194-H,37-T,196-Y	1PTD	A	277-N,61-H,31-T,57-Y	1.00173
1BWL	A	191-N,194-H,37-T,196-Y	1B3R	A	178-N,161-H,135-T,164-Y	1.07612
1BWL	A	191-N,194-H,37-T,196-Y	1A16	A	230-N,243-H,273-T,244-Y	1.1038
1BWL	A	191-N,194-H,37-T,196-Y	1L1D	A	497-N,409-H,391-T,411-Y	1.14788
1BWL	A	191-N,194-H,37-T,196-Y	2BKR	A	125-N,117-H,59-T,118-Y	1.17416
1BWL	A	191-N,194-H,37-T,196-Y	1N2C	A	199-N,285-H,265-T,281-Y	1.17543
1BWL	A	191-N,194-H,37-T,196-Y	1IU4	A	71-N,44-H,53-T,42-Y	1.18703
1BWL	A	191-N,194-H,37-T,196-Y	1AQ0	A	190-N,254-H,209-T,251-Y	1.20109
1BWL	A	191-N,194-H,37-T,196-Y	2PDA	A	482-N,467-H,417-T,479-Y	1.22729
1BWL	A	191-N,194-H,37-T,196-Y	1BG0	A	137-N,227-H,206-T,134-Y	1.23893
1BWL	A	191-N,194-H,37-T,196-Y	1S95	A	264-N,296-H,230-T,266-Y	1.27401
1BWL	A	191-N,194-H,37-T,196-Y	1MRQ	A	57-N,53-H,82-T,55-Y	1.28333
1BWL	A	191-N,194-H,37-T,196-Y	1P4N	A	118-N,124-H,82-T,126-Y	1.2907
1BWL	A	191-N,194-H,37-T,196-Y	1C2T	A	13-N,174-H,166-T,177-Y	1.30881
1BWL	A	191-N,194-H,37-T,196-Y	1CVR	A	234-N,130-H,137-T,131-Y	1.30901
1BWL	A	191-N,194-H,37-T,196-Y	1B2M	A	84-N,27-H,18-T,57-Y	1.3139
1BWL	A	191-N,194-H,37-T,196-Y	1QHO	A	86-N,90-H,134-T,89-Y	1.32225
1BWL	A	191-N,194-H,37-T,196-Y	1CS1	C	51-N,44-H,220-T,46-Y	1.34695
1BWL	A	191-N,194-H,37-T,196-Y	1H7A	A	189-N,122-H,116-T,124-Y	1.3573
1BWL	A	191-N,194-H,37-T,196-Y	9PAP	A	46-N,81-H,107-T,48-Y	1.37328
1BWL	A	191-N,194-H,37-T,196-Y	2PFL	A	495-N,498-H,521-T,499-Y	1.38209
1BWL	A	191-N,194-H,37-T,196-Y	1XX2	A	226-N,198-H,42-T,199-Y	1.38354
1BWL	A	191-N,194-H,37-T,196-Y	1RO7	A	182-N,184-H,166-T,156-Y	1.38614
1BWL	A	191-N,194-H,37-T,196-Y	1DS2	E	101-N,57-H,226-T,103-Y	1.39291
1BWL	A	191-N,194-H,37-T,196-Y	1CJY	A	82-N,18-H,53-T,16-Y	1.40138
1BWL	A	191-N,194-H,37-T,196-Y	1ODT	C	104-N,108-H,306-T,110-Y	1.41017
1BWL	A	191-N,194-H,37-T,196-Y	2PGD	A	102-N,180-H,266-T,105-Y	1.4113
1BWL	A	191-N,194-H,37-T,196-Y	3S8R	A	646-N,50-H,196-T,203-Y	1.41778
1BWL	A	191-N,194-H,37-T,196-Y	1Q6X	A	105-N,334-H,549-T,95-Y	1.43231
1BWL	A	191-N,194-H,37-T,196-Y	1GOG	A	79-N,40-H,130-T,43-Y	1.45536
1BWL	A	191-N,194-H,37-T,196-Y	1VOM	A	188-N,154-H,136-T,116-Y	1.45623
1BWL	A	191-N,194-H,37-T,196-Y	1RBA	A	231-N,285-H,163-T,286-Y	1.46256
1BWL	A	191-N,194-H,37-T,196-Y	1EI5	A	106-N,150-H,143-T,151-Y	1.48098
1BWL	A	191-N,194-H,37-T,196-Y	1PJA	A	60-N,54-H,69-T,58-Y	1.49344
1BWL	A	191-N,194-H,37-T,196-Y	1E7Q	A	165-N,179-H,252-T,167-Y	1.49377
1BWL	A	191-N,194-H,37-T,196-Y	1KIM	A	246-V,286-D,293-R,250-Q	1.49692
1BWP	A	104-N,192-D,74-G,195-H,47-S	1PP4	A	74-N,192-D,42-G,195-H,9-S	0.431494
1BWP	A	104-N,192-D,74-G,195-H,47-S	1GLO	A	67-N,139-D,23-G,164-H,25-S	1.24779
1BWP	A	104-N,192-D,74-G,195-H,47-S	1QI9	A	93-N,62-D,249-G,60-H,57-S	1.28252
1BWP	A	104-N,192-D,74-G,195-H,47-S	1FGH	A	419-N,73-D,142-G,98-H,143-S	1.34824
1BWP	A	104-N,192-D,74-G,195-H,47-S	1J00	A	73-N,154-D,44-G,157-H,43-S	1.37145
1BWZ	A	217-C,73-C,208-E,159-H	1QRZ	C	566-C,558-C,699-E,569-H	1.35645
1BWZ	A	217-C,73-C,208-E,159-H	1FGJ	A	79-C,82-C,75-E,160-H	1.37488
1BWZ	A	217-C,73-C,208-E,159-H	1GLO	A	206-C,158-C,155-E,142-H	1.4304
1BWZ	A	217-C,73-C,208-E,159-H	1GOG	A	515-C,518-C,465-E,522-H	1.43926
1BWZ	A	217-C,73-C,208-E,159-H	9PAP	A	56-C,95-C,52-E,81-H	1.49306
1BZC	A	221-R,181-D,215-C,222-S	1PNT	A	18-R,129-D,12-C,19-S	0.496413
1BZC	A	221-R,181-D,215-C,222-S	1LJL	A	16-R,105-D,10-C,17-S	0.588996
1BZC	A	221-R,181-D,215-C,222-S	1TYS	A	166-R,205-D,168-C,146-S	1.05525
1BZC	A	221-R,181-D,215-C,222-S	1G6T	A	70-R,46-D,73-C,67-S	1.23121
1BZC	A	221-R,181-D,215-C,222-S	1C4Z	A	740-R,790-D,737-C,739-S	1.25263
1BZC	A	221-R,181-D,215-C,222-S	1QH9	A	84-R,66-D,88-C,85-S	1.28568
1BZC	A	221-R,181-D,215-C,222-S	1KC7	A	858-R,837-D,854-C,855-S	1.28846
1BZC	A	221-R,181-D,215-C,222-S	1R30	A	65-R,56-D,53-C,64-S	1.33873
1BZC	A	221-R,181-D,215-C,222-S	1EI5	A	57-R,200-D,229-C,231-S	1.35291
1BZC	A	221-R,181-D,215-C,222-S	1BS0	A	101-R,253-D,247-C,100-S	1.40073
1BZC	A	221-R,181-D,215-C,222-S	1AA6	A	382-R,134-D,136-C,384-S	1.40341
1BZC	A	221-R,181-D,215-C,222-S	1D1Q	A	19-R,132-D,18-C,20-S	1.42205
1BZC	A	221-R,181-D,215-C,222-S	1RTF	B	167-R,223-D,182-C,165-S	1.48393
1BZY	A	169-R,134-D,137-D,133-E,104-Y	1RQL	A	100-R,186-D,19-D,210-E,128-Y	1.38468
1BZY	A	169-R,134-D,137-D,133-E,104-Y	1J49	A	282-R,219-D,243-D,220-E,257-Y	1.4249
1BZY	A	169-R,134-D,137-D,133-E,104-Y	1RHS	A	41-R,219-D,102-D,218-E,98-Y	1.43707
1BZY	A	169-R,134-D,137-D,133-E,104-Y	1B65	A	365-R,345-D,360-D,344-E,189-Y	1.4787
1C2T	A	106-N,144-D,108-H,135-S	1M9C	A	102-N,85-D,126-H,99-S	0.757034
1C2T	A	106-N,144-D,108-H,135-S	1L1D	A	497-N,412-D,409-H,408-S	1.02675
1C2T	A	106-N,144-D,108-H,135-S	1B3R	A	79-N,130-D,54-H,76-S	1.04733
1C2T	A	106-N,144-D,108-H,135-S	1R1J	A	642-N,709-D,711-H,712-S	1.07557
1C2T	A	106-N,144-D,108-H,135-S	1JXA	A	132-N,162-D,92-H,90-S	1.0994
1C2T	A	106-N,144-D,108-H,135-S	1AQL	A	317-N,437-D,435-H,220-S	1.23066
1C2T	A	106-N,144-D,108-H,135-S	1G0D	A	19-N,28-D,16-H,15-S	1.26409
1C2T	A	106-N,144-D,108-H,135-S	1DL2	A	187-N,125-D,189-H,190-S	1.27495
1C2T	A	106-N,144-D,108-H,135-S	1KRA	C	251-N,258-D,280-H,247-S	1.27985
1C2T	A	106-N,144-D,108-H,135-S	1AM2	A	198-N,186-D,197-H,196-S	1.30885
1C2T	A	106-N,144-D,108-H,135-S	1SME	A	188-N,190-D,318-H,319-S	1.32963
1C2T	A	106-N,144-D,108-H,135-S	1DQR	A	542-N,538-D,537-H,536-S	1.34974
1C2T	A	106-N,144-D,108-H,135-S	2BKR	A	82-N,49-D,50-H,52-S	1.3549
1C2T	A	106-N,144-D,108-H,135-S	1IEC	A	60-N,65-D,63-H,134-S	1.37549
1C2T	A	106-N,144-D,108-H,135-S	1K32	A	45-N,47-D,277-H,288-S	1.377
1C2T	A	106-N,144-D,108-H,135-S	1P4R	A	239-N,317-D,267-H,269-S	1.38586
1C2T	A	106-N,144-D,108-H,135-S	1QTN	A	240-N,286-D,242-H,316-S	1.39882
1C2T	A	106-N,144-D,108-H,135-S	1PP4	A	137-N,192-D,195-H,197-S	1.41989
1C2T	A	106-N,144-D,108-H,135-S	1NKK	A	60-N,65-D,63-H,134-S	1.43603
1C2T	A	106-N,144-D,108-H,135-S	1GNS	A	61-N,99-D,64-H,33-S	1.4362
1C2T	A	106-N,144-D,108-H,135-S	1MYR	A	343-N,352-D,347-H,220-S	1.45663
1C2T	A	106-N,144-D,108-H,135-S	1S95	A	303-N,271-D,352-H,426-S	1.48674
1C2T	A	106-N,144-D,108-H,135-S	1NLU	A	216-N,328-D,327-H,355-S	1.49497
1C2T	A	106-N,144-D,108-H,135-S	2PGD	A	102-N,107-D,180-H,125-S	1.49674
1CD5	A	141-D,72-D,148-E,143-H	1AUK	A	407-D,152-D,285-E,405-H	0.72541
1CD5	A	141-D,72-D,148-E,143-H	1JCH	A	542-D,501-D,517-E,526-H	0.759746
1CD5	A	141-D,72-D,148-E,143-H	2GB0	A	322-D,369-D,57-E,324-H	0.816184
1CD5	A	141-D,72-D,148-E,143-H	1F6D	A	95-D,175-D,12-E,93-H	0.87423
1CD5	A	141-D,72-D,148-E,143-H	1GET	B	93-D,109-D,37-E,96-H	0.973073
1CD5	A	141-D,72-D,148-E,143-H	3R1R	A	27-D,57-D,42-E,23-H	0.974392
1CD5	A	141-D,72-D,148-E,143-H	1BQC	A	163-D,232-D,225-E,196-H	0.982159
1CD5	A	141-D,72-D,148-E,143-H	1L6P	A	68-D,79-D,75-E,66-H	0.985117
1CD5	A	141-D,72-D,148-E,143-H	1Q6X	A	338-D,180-D,333-E,334-H	0.99938
1CD5	A	141-D,72-D,148-E,143-H	1DIO	A	335-D,149-D,170-E,143-H	1.06055
1CD5	A	141-D,72-D,148-E,143-H	1V0Y	A	455-D,360-D,338-E,336-H	1.07588
1CD5	A	141-D,72-D,148-E,143-H	1JXA	A	596-D,451-D,255-E,250-H	1.08112
1CD5	A	141-D,72-D,148-E,143-H	1B3R	A	262-D,292-D,287-E,285-H	1.08369
1CD5	A	141-D,72-D,148-E,143-H	1SES	B	135-D,164-D,141-E,136-H	1.0842
1CD5	A	141-D,72-D,148-E,143-H	1N2C	A	117-D,162-D,153-E,83-H	1.09166
1CD5	A	141-D,72-D,148-E,143-H	1J49	A	260-D,272-D,265-E,297-H	1.1056
1CD5	A	141-D,72-D,148-E,143-H	1FOH	A	586-D,593-D,494-E,492-H	1.14056
1CD5	A	141-D,72-D,148-E,143-H	1T4C	A	406-D,43-D,403-E,404-H	1.17687
1CD5	A	141-D,72-D,148-E,143-H	1FR2	B	104-D,52-D,112-E,103-H	1.18655
1CD5	A	141-D,72-D,148-E,143-H	1L7Q	A	198-D,259-D,161-E,409-H	1.19481
1CD5	A	141-D,72-D,148-E,143-H	1USH	A	222-D,173-D,235-E,220-H	1.20099
1CD5	A	141-D,72-D,148-E,143-H	1OKG	A	179-D,299-D,203-E,201-H	1.2024
1CD5	A	141-D,72-D,148-E,143-H	3S8R	A	136-D,198-D,60-E,140-H	1.21198
1CD5	A	141-D,72-D,148-E,143-H	1FGH	A	297-D,67-D,22-E,298-H	1.24175
1CD5	A	141-D,72-D,148-E,143-H	1MOQ	A	596-D,451-D,255-E,250-H	1.24426
1CD5	A	141-D,72-D,148-E,143-H	1KZH	A	212-D,474-D,215-E,213-H	1.26993
1CD5	A	141-D,72-D,148-E,143-H	1K32	A	774-D,843-D,808-E,775-H	1.27466
1CD5	A	141-D,72-D,148-E,143-H	1K4T	A	528-D,566-D,510-E,511-H	1.27525
1CD5	A	141-D,72-D,148-E,143-H	1PVD	A	312-D,202-D,308-E,313-H	1.28408
1CD5	A	141-D,72-D,148-E,143-H	1BVZ	A	331-D,369-D,337-E,332-H	1.2965
1CD5	A	141-D,72-D,148-E,143-H	1RBN	A	14-D,121-D,9-E,12-H	1.30832
1CD5	A	141-D,72-D,148-E,143-H	1MDR	A	228-D,270-D,254-E,227-H	1.31795
1CD5	A	141-D,72-D,148-E,143-H	1S95	A	271-D,377-D,305-E,304-H	1.31902
1CD5	A	141-D,72-D,148-E,143-H	2DW7	A	292-D,213-D,341-E,322-H	1.33345
1CD5	A	141-D,72-D,148-E,143-H	1AL6	A	237-D,61-D,239-E,238-H	1.34124
1CD5	A	141-D,72-D,148-E,143-H	1RBL	A	347-D,33-D,355-E,353-H	1.34737
1CD5	A	141-D,72-D,148-E,143-H	1FGJ	A	85-D,147-D,81-E,83-H	1.35966
1CD5	A	141-D,72-D,148-E,143-H	1MOK	A	95-D,201-D,228-E,91-H	1.37615
1CD5	A	141-D,72-D,148-E,143-H	1NLU	A	357-D,348-D,217-E,327-H	1.39037
1CD5	A	141-D,72-D,148-E,143-H	1OHH	E	195-D,210-D,202-E,198-H	1.39298
1CD5	A	141-D,72-D,148-E,143-H	1KRA	C	310-D,323-D,334-E,312-H	1.39614
1CD5	A	141-D,72-D,148-E,143-H	1DL2	A	336-D,383-D,435-E,337-H	1.40956
1CD5	A	141-D,72-D,148-E,143-H	1CJY	A	219-D,186-D,167-E,164-H	1.42074
1CD5	A	141-D,72-D,148-E,143-H	1PJA	A	185-D,145-D,246-E,183-H	1.43322
1CD5	A	141-D,72-D,148-E,143-H	1AOP	A	469-D,227-D,429-E,471-H	1.45397
1CD5	A	141-D,72-D,148-E,143-H	1D3G	A	207-D,77-D,173-E,86-H	1.45495
1CD5	A	141-D,72-D,148-E,143-H	1P5D	X	340-D,407-D,325-E,308-H	1.45985
1CD5	A	141-D,72-D,148-E,143-H	1KC7	A	653-D,620-D,657-E,656-H	1.46498
1CD5	A	141-D,72-D,148-E,143-H	1RTF	B	185-D,23-D,137-E,159-H	1.47141
1CD5	A	141-D,72-D,148-E,143-H	2HGS	A	105-D,77-D,287-E,107-H	1.4809
1CD5	A	141-D,72-D,148-E,143-H	1CDG	A	371-D,282-D,330-E,327-H	1.48293
1CD5	A	141-D,72-D,148-E,143-H	1F8M	A	62-D,25-D,58-E,61-H	1.49147
1CD5	A	141-D,72-D,148-E,143-H	1AZW	A	266-D,212-D,201-E,294-H	1.4996
1CDG	A	227-R,229-D,328-D,257-E,327-H	1QHO	A	226-R,228-D,329-D,256-E,328-H	0.419794
1CDG	A	227-R,229-D,328-D,257-E,327-H	1BVZ	A	323-R,325-D,421-D,354-E,420-H	1.08028
1CEL	A	214-D,212-E,217-E,228-H	1AUG	A	206-D,204-E,208-E,203-H	0.813911
1CEL	A	214-D,212-E,217-E,228-H	1FGJ	A	78-D,81-E,75-E,83-H	0.930432
1CEL	A	214-D,212-E,217-E,228-H	1AUK	A	61-D,329-E,312-E,328-H	1.05905
1CEL	A	214-D,212-E,217-E,228-H	1BQC	A	119-D,13-E,117-E,5-H	1.10731
1CEL	A	214-D,212-E,217-E,228-H	1USH	A	120-D,118-E,182-E,117-H	1.1082
1CEL	A	214-D,212-E,217-E,228-H	1B3R	A	302-D,304-E,340-E,300-H	1.16737
1CEL	A	214-D,212-E,217-E,228-H	5ENL	A	302-D,304-E,300-E,308-H	1.17819
1CEL	A	214-D,212-E,217-E,228-H	1UCH	A	204-D,195-E,207-E,179-H	1.18362
1CEL	A	214-D,212-E,217-E,228-H	1C2T	A	129-D,131-E,126-E,132-H	1.18661
1CEL	A	214-D,212-E,217-E,228-H	1QDL	B	141-D,142-E,158-E,144-H	1.22333
1CEL	A	214-D,212-E,217-E,228-H	1TYF	A	167-D,169-E,162-E,122-H	1.23168
1CEL	A	214-D,212-E,217-E,228-H	1A6D	A	72-D,74-E,70-E,75-H	1.24348
1CEL	A	214-D,212-E,217-E,228-H	1R1J	A	530-D,527-E,533-E,214-H	1.25798
1CEL	A	214-D,212-E,217-E,228-H	1KC7	A	157-D,161-E,153-E,166-H	1.26465
1CEL	A	214-D,212-E,217-E,228-H	1I8T	A	44-D,43-E,46-E,51-H	1.28332
1CEL	A	214-D,212-E,217-E,228-H	1KRA	C	396-D,27-E,391-E,379-H	1.36309
1CEL	A	214-D,212-E,217-E,228-H	1SES	B	332-D,345-E,317-E,347-H	1.37504
1CEL	A	214-D,212-E,217-E,228-H	1QRG	A	61-D,62-E,13-E,81-H	1.3903
1CEL	A	214-D,212-E,217-E,228-H	1CVR	A	292-D,167-E,296-E,166-H	1.39631
1CEL	A	214-D,212-E,217-E,228-H	1QRR	A	92-D,137-E,90-E,139-H	1.40309
1CEL	A	214-D,212-E,217-E,228-H	1G0D	A	28-D,30-E,181-E,16-H	1.45823
1CEL	A	214-D,212-E,217-E,228-H	1RBL	A	51-D,88-E,52-E,86-H	1.49369
1CGK	A	336-N,164-C,303-H,215-F	1TYS	A	177-N,168-C,147-H,176-F	0.696419
1CGK	A	336-N,164-C,303-H,215-F	1BD0	A	203-N,201-C,166-H,220-F	1.176
1CGK	A	336-N,164-C,303-H,215-F	1MOK	A	234-N,96-C,394-H,233-F	1.24774
1CGK	A	336-N,164-C,303-H,215-F	1S95	A	257-N,240-C,474-H,254-F	1.30294
1CHD	A	286-D,190-H,283-M,164-S,165-T	1BWL	A	186-D,105-H,67-M,109-S,66-T	1.22332
1CJY	A	549-D,197-G,198-G,228-S	1BZY	A	89-D,57-G,58-G,91-S	0.559159
1CJY	A	549-D,197-G,198-G,228-S	3ECA	A	90-D,10-G,28-G,58-S	0.692424
1CJY	A	549-D,197-G,198-G,228-S	1RK2	A	66-D,96-G,115-G,94-S	0.705204
1CJY	A	549-D,197-G,198-G,228-S	2SQC	A	423-D,416-G,415-G,412-S	0.763409
1CJY	A	549-D,197-G,198-G,228-S	1QHO	A	329-D,370-G,369-G,331-S	0.795463
1CJY	A	549-D,197-G,198-G,228-S	1TYS	A	169-D,203-G,204-G,167-S	0.799082
1CJY	A	549-D,197-G,198-G,228-S	13PK	A	127-D,54-G,16-G,56-S	0.800274
1CJY	A	549-D,197-G,198-G,228-S	2NPX	A	281-D,12-G,7-G,110-S	0.87982
1CJY	A	549-D,197-G,198-G,228-S	1BG0	A	324-D,321-G,320-G,318-S	0.891552
1CJY	A	549-D,197-G,198-G,228-S	1BQC	A	236-D,199-G,233-G,202-S	0.904412
1CJY	A	549-D,197-G,198-G,228-S	1KEZ	A	169-D,144-G,75-G,142-S	0.928018
1CJY	A	549-D,197-G,198-G,228-S	1B8F	A	478-D,376-G,375-G,379-S	0.935212
1CJY	A	549-D,197-G,198-G,228-S	1MYR	A	60-D,468-G,67-G,62-S	0.94426
1CJY	A	549-D,197-G,198-G,228-S	1B73	A	33-D,11-G,12-G,8-S	0.944895
1CJY	A	549-D,197-G,198-G,228-S	1MPX	A	310-D,177-G,172-G,174-S	0.97309
1CJY	A	549-D,197-G,198-G,228-S	1MT5	A	195-D,240-G,239-G,217-S	0.976131
1CJY	A	549-D,197-G,198-G,228-S	2HDH	A	49-D,23-G,24-G,54-S	0.977496
1CJY	A	549-D,197-G,198-G,228-S	1O8A	A	321-D,327-G,559-G,325-S	0.987982
1CJY	A	549-D,197-G,198-G,228-S	2TS1	A	42-D,71-G,70-G,98-S	0.99816
1CJY	A	549-D,197-G,198-G,228-S	1USH	A	96-D,44-G,88-G,92-S	1.00004
1CJY	A	549-D,197-G,198-G,228-S	1R1J	A	599-D,588-G,593-G,547-S	1.02587
1CJY	A	549-D,197-G,198-G,228-S	1AUK	A	482-D,99-G,127-G,96-S	1.02993
1CJY	A	549-D,197-G,198-G,228-S	1CDG	A	23-D,28-G,56-G,26-S	1.04816
1CJY	A	549-D,197-G,198-G,228-S	3S8R	A	414-D,602-G,599-G,441-S	1.0483
1CJY	A	549-D,197-G,198-G,228-S	1FF3	A	13-D,91-G,75-G,10-S	1.05005
1CJY	A	549-D,197-G,198-G,228-S	1A0J	A	194-D,226-G,216-G,190-S	1.05258
1CJY	A	549-D,197-G,198-G,228-S	2LIP	A	159-D,60-G,57-G,54-S	1.07259
1CJY	A	549-D,197-G,198-G,228-S	1D1Q	A	58-D,54-G,76-G,56-S	1.08121
1CJY	A	549-D,197-G,198-G,228-S	1QRZ	C	740-D,762-G,764-G,760-S	1.08188
1CJY	A	549-D,197-G,198-G,228-S	2APR	A	59-D,24-G,27-G,63-S	1.0881
1CJY	A	549-D,197-G,198-G,228-S	1L7Q	A	73-D,76-G,82-G,80-S	1.08939
1CJY	A	549-D,197-G,198-G,228-S	2PFL	A	502-D,173-G,113-G,505-S	1.09125
1CJY	A	549-D,197-G,198-G,228-S	1A7U	A	14-D,60-G,194-G,64-S	1.09232
1CJY	A	549-D,197-G,198-G,228-S	1HPL	A	389-D,364-G,361-G,366-S	1.09876
1CJY	A	549-D,197-G,198-G,228-S	1GNS	A	60-D,97-G,100-G,33-S	1.1001
1CJY	A	549-D,197-G,198-G,228-S	1GOG	A	332-D,293-G,292-G,289-S	1.10714
1CJY	A	549-D,197-G,198-G,228-S	1AUO	A	69-D,22-G,24-G,66-S	1.12171
1CJY	A	549-D,197-G,198-G,228-S	2BHG	A	84-D,189-G,184-G,182-S	1.12403
1CJY	A	549-D,197-G,198-G,228-S	1P5D	X	270-D,298-G,277-G,273-S	1.12625
1CJY	A	549-D,197-G,198-G,228-S	1G99	A	286-D,279-G,276-G,281-S	1.12701
1CJY	A	549-D,197-G,198-G,228-S	1K32	A	968-D,917-G,916-G,965-S	1.12979
1CJY	A	549-D,197-G,198-G,228-S	1ZOI	A	37-D,61-G,191-G,34-S	1.13755
1CJY	A	549-D,197-G,198-G,228-S	1RTF	B	194-D,216-G,226-G,214-S	1.13833
1CJY	A	549-D,197-G,198-G,228-S	1RQL	A	186-D,21-G,212-G,209-S	1.13997
1CJY	A	549-D,197-G,198-G,228-S	1BWL	A	203-D,255-G,256-G,254-S	1.16242
1CJY	A	549-D,197-G,198-G,228-S	1PMA	A	152-D,80-G,34-G,135-S	1.16806
1CJY	A	549-D,197-G,198-G,228-S	1TZ3	A	108-D,54-G,59-G,84-S	1.16912
1CJY	A	549-D,197-G,198-G,228-S	1EXP	A	185-D,133-G,134-G,182-S	1.17019
1CJY	A	549-D,197-G,198-G,228-S	1CEL	A	150-D,359-G,358-G,148-S	1.17666
1CJY	A	549-D,197-G,198-G,228-S	1CS1	C	55-D,233-G,234-G,238-S	1.18186
1CJY	A	549-D,197-G,198-G,228-S	1REQ	A	611-D,686-G,685-G,655-S	1.19648
1CJY	A	549-D,197-G,198-G,228-S	1PFK	A	39-D,10-G,11-G,9-S	1.19717
1CJY	A	549-D,197-G,198-G,228-S	1BRW	A	122-D,129-G,318-G,126-S	1.19809
1CJY	A	549-D,197-G,198-G,228-S	1BCR	B	336-D,379-G,378-G,391-S	1.20031
1CJY	A	549-D,197-G,198-G,228-S	1NZY	A	45-D,49-G,12-G,47-S	1.20191
1CJY	A	549-D,197-G,198-G,228-S	1DQA	A	653-D,703-G,587-G,651-S	1.20271
1CJY	A	549-D,197-G,198-G,228-S	1FOH	A	415-D,369-G,367-G,363-S	1.20624
1CJY	A	549-D,197-G,198-G,228-S	1THG	A	257-D,174-G,173-G,258-S	1.20735
1CJY	A	549-D,197-G,198-G,228-S	1HRK	A	383-D,140-G,142-G,378-S	1.21142
1CJY	A	549-D,197-G,198-G,228-S	1S9C	A	43-D,35-G,33-G,37-S	1.21824
1CJY	A	549-D,197-G,198-G,228-S	1AUG	A	104-D,108-G,109-G,106-S	1.22402
1CJY	A	549-D,197-G,198-G,228-S	1A6D	A	209-D,204-G,376-G,206-S	1.23058
1CJY	A	549-D,197-G,198-G,228-S	1APY	B	214-D,185-G,198-G,215-S	1.23412
1CJY	A	549-D,197-G,198-G,228-S	1GIM	A	203-D,69-G,71-G,100-S	1.23744
1CJY	A	549-D,197-G,198-G,228-S	1KC7	A	804-D,836-G,835-G,840-S	1.25065
1CJY	A	549-D,197-G,198-G,228-S	1RHS	A	92-D,88-G,85-G,90-S	1.25281
1CJY	A	549-D,197-G,198-G,228-S	1DJO	A	1307-D,1253-G,1257-G,1280-S	1.25544
1CJY	A	549-D,197-G,198-G,228-S	1EI5	A	225-D,289-G,288-G,62-S	1.26002
1CJY	A	549-D,197-G,198-G,228-S	1XNY	B	105-D,143-G,142-G,141-S	1.26729
1CJY	A	549-D,197-G,198-G,228-S	1AHJ	B	93-D,101-G,100-G,97-S	1.26837
1CJY	A	549-D,197-G,198-G,228-S	1D4C	A	16-D,24-G,25-G,21-S	1.27421
1CJY	A	549-D,197-G,198-G,228-S	1L7N	A	11-D,101-G,100-G,99-S	1.2792
1CJY	A	549-D,197-G,198-G,228-S	1Q3Q	A	393-D,164-G,44-G,161-S	1.29198
1CJY	A	549-D,197-G,198-G,228-S	1DIN	A	12-D,98-G,96-G,10-S	1.2976
1CJY	A	549-D,197-G,198-G,228-S	1UJN	B	125-D,130-G,129-G,127-S	1.30229
1CJY	A	549-D,197-G,198-G,228-S	1U5U	A	315-D,73-G,72-G,313-S	1.30347
1CJY	A	549-D,197-G,198-G,228-S	2AG0	B	160-D,75-G,77-G,101-S	1.30777
1CJY	A	549-D,197-G,198-G,228-S	1EZ1	A	213-D,260-G,262-G,210-S	1.31885
1CJY	A	549-D,197-G,198-G,228-S	1NW9	B	223-D,269-G,276-G,274-S	1.32198
1CJY	A	549-D,197-G,198-G,228-S	1PXV	A	372-D,305-G,388-G,374-S	1.32407
1CJY	A	549-D,197-G,198-G,228-S	1K4T	A	563-D,503-G,490-G,506-S	1.32871
1CJY	A	549-D,197-G,198-G,228-S	1DQR	A	150-D,142-G,145-G,202-S	1.33486
1CJY	A	549-D,197-G,198-G,228-S	1QFN	A	19-D,7-G,10-G,14-S	1.3372
1CJY	A	549-D,197-G,198-G,228-S	2NMT	A	403-D,435-G,434-G,401-S	1.3391
1CJY	A	549-D,197-G,198-G,228-S	1PP4	A	82-D,77-G,76-G,78-S	1.3416
1CJY	A	549-D,197-G,198-G,228-S	9PAP	A	57-D,65-G,66-G,60-S	1.34294
1CJY	A	549-D,197-G,198-G,228-S	1DLI	A	333-D,258-G,257-G,329-S	1.34335
1CJY	A	549-D,197-G,198-G,228-S	1FGH	A	523-D,135-G,131-G,525-S	1.34415
1CJY	A	549-D,197-G,198-G,228-S	1JCH	A	269-D,265-G,264-G,286-S	1.34516
1CJY	A	549-D,197-G,198-G,228-S	1M9C	A	160-D,42-G,47-G,40-S	1.34605
1CJY	A	549-D,197-G,198-G,228-S	2GB0	A	238-D,260-G,261-G,236-S	1.34671
1CJY	A	549-D,197-G,198-G,228-S	2DW7	A	272-D,104-G,105-G,269-S	1.34817
1CJY	A	549-D,197-G,198-G,228-S	1DD8	A	70-D,107-G,108-G,109-S	1.34838
1CJY	A	549-D,197-G,198-G,228-S	1L7D	A	330-D,42-G,40-G,44-S	1.35118
1CJY	A	549-D,197-G,198-G,228-S	1CVR	A	158-D,153-G,154-G,156-S	1.3519
1CJY	A	549-D,197-G,198-G,228-S	1L1L	A	382-D,397-G,400-G,384-S	1.35549
1CJY	A	549-D,197-G,198-G,228-S	1E6E	A	106-D,347-G,371-G,333-S	1.35692
1CJY	A	549-D,197-G,198-G,228-S	1CZF	A	282-D,221-G,222-G,251-S	1.36139
1CJY	A	549-D,197-G,198-G,228-S	1AZW	A	67-D,46-G,43-G,71-S	1.36348
1CJY	A	549-D,197-G,198-G,228-S	1A4S	A	61-D,213-G,25-G,66-S	1.36693
1CJY	A	549-D,197-G,198-G,228-S	1C3C	B	99-D,185-G,182-G,95-S	1.36733
1CJY	A	549-D,197-G,198-G,228-S	1OH9	A	181-D,184-G,253-G,236-S	1.37718
1CJY	A	549-D,197-G,198-G,228-S	1YBV	A	80-D,53-G,50-G,79-S	1.37885
1CJY	A	549-D,197-G,198-G,228-S	1SZD	A	271-D,223-G,34-G,270-S	1.38025
1CJY	A	549-D,197-G,198-G,228-S	1R4F	A	38-D,117-G,69-G,71-S	1.38123
1CJY	A	549-D,197-G,198-G,228-S	1X9Y	A	372-D,305-G,388-G,374-S	1.3844
1CJY	A	549-D,197-G,198-G,228-S	1RBA	A	281-D,138-G,316-G,140-S	1.38667
1CJY	A	549-D,197-G,198-G,228-S	1DS2	E	116-D,19-G,45-G,17-S	1.389
1CJY	A	549-D,197-G,198-G,228-S	1CMX	A	200-D,176-G,175-G,194-S	1.39544
1CJY	A	549-D,197-G,198-G,228-S	1QV0	A	49-D,143-G,139-G,142-S	1.39571
1CJY	A	549-D,197-G,198-G,228-S	1BH2	A	229-D,203-G,40-G,44-S	1.3973
1CJY	A	549-D,197-G,198-G,228-S	2YPN	A	84-D,197-G,199-G,81-S	1.39885
1CJY	A	549-D,197-G,198-G,228-S	2DLN	A	69-D,85-G,87-G,91-S	1.40395
1CJY	A	549-D,197-G,198-G,228-S	1AQ0	A	284-D,239-G,240-G,285-S	1.40596
1CJY	A	549-D,197-G,198-G,228-S	1MKA	A	11-D,22-G,18-G,15-S	1.42159
1CJY	A	549-D,197-G,198-G,228-S	1OBA	A	182-D,152-G,154-G,177-S	1.42219
1CJY	A	549-D,197-G,198-G,228-S	2AHJ	D	93-D,101-G,100-G,97-S	1.42661
1CJY	A	549-D,197-G,198-G,228-S	1EH5	A	79-D,40-G,42-G,44-S	1.44768
1CJY	A	549-D,197-G,198-G,228-S	2BIF	A	270-D,277-G,257-G,259-S	1.45051
1CJY	A	549-D,197-G,198-G,228-S	1PJB	A	232-D,154-G,260-G,261-S	1.45315
1CJY	A	549-D,197-G,198-G,228-S	1A16	A	255-D,239-G,234-G,235-S	1.45693
1CJY	A	549-D,197-G,198-G,228-S	1GLO	A	55-D,62-G,69-G,57-S	1.46089
1CJY	A	549-D,197-G,198-G,228-S	2TPL	A	214-D,265-G,255-G,254-S	1.46252
1CJY	A	549-D,197-G,198-G,228-S	1XTC	A	14-D,20-G,21-G,19-S	1.4643
1CJY	A	549-D,197-G,198-G,228-S	2XIS	A	190-D,146-G,147-G,145-S	1.47635
1CJY	A	549-D,197-G,198-G,228-S	1G0D	A	672-D,618-G,617-G,667-S	1.4856
1CJY	A	549-D,197-G,198-G,228-S	1P4R	A	50-D,35-G,36-G,34-S	1.49151
1CJY	A	549-D,197-G,198-G,228-S	1GET	B	303-D,40-G,12-G,14-S	1.49199
1CJY	A	549-D,197-G,198-G,228-S	1NLU	A	183-D,338-G,340-G,185-S	1.49393
1CJY	A	358-K,415-S,333-H,345-D	5ENL	A	140-K,249-S,432-H,434-D	0.741902
1CJY	A	358-K,415-S,333-H,345-D	1XVA	A	147-K,196-S,214-H,145-D	1.03311
1CJY	A	358-K,415-S,333-H,345-D	1IU4	A	114-K,2-S,201-H,306-D	1.0535
1CJY	A	358-K,415-S,333-H,345-D	2PGD	A	50-K,229-S,24-H,23-D	1.18088
1CJY	A	358-K,415-S,333-H,345-D	1MOK	A	460-K,223-S,412-H,458-D	1.1972
1CJY	A	358-K,415-S,333-H,345-D	1V0Y	A	190-K,397-S,198-H,192-D	1.20524
1CJY	A	358-K,415-S,333-H,345-D	2PDA	A	368-K,22-S,127-H,126-D	1.26433
1CJY	A	358-K,415-S,333-H,345-D	1KFU	L	637-K,503-S,447-H,514-D	1.26852
1CJY	A	358-K,415-S,333-H,345-D	1AJ8	A	176-K,205-S,157-H,179-D	1.3235
1CJY	A	358-K,415-S,333-H,345-D	1KZH	A	203-K,285-S,257-H,206-D	1.38564
1CJY	A	358-K,415-S,333-H,345-D	2PIA	A	179-K,85-S,172-H,173-D	1.38912
1CJY	A	358-K,415-S,333-H,345-D	5EAT	A	431-K,177-S,159-H,490-D	1.42403
1CJY	A	358-K,415-S,333-H,345-D	1N2C	A	26-K,67-S,31-H,27-D	1.44078
1CJY	A	358-K,415-S,333-H,345-D	1OHH	E	301-K,336-S,177-H,250-D	1.47064
1CJY	A	358-K,415-S,333-H,345-D	1G6T	A	411-K,230-S,52-H,49-D	1.47698
1CMX	A	181-D,90-C,84-Q,166-H	1UCH	A	184-D,95-C,89-Q,169-H	0.243256
1CMX	A	181-D,90-C,84-Q,166-H	2BKR	A	119-D,163-C,157-Q,102-H	0.434783
1CMX	A	181-D,90-C,84-Q,166-H	1QK2	A	419-D,415-C,422-Q,414-H	1.21654
1CMX	A	181-D,90-C,84-Q,166-H	1F6D	A	175-D,362-C,360-Q,21-H	1.21721
1CMX	A	181-D,90-C,84-Q,166-H	1GLO	A	139-D,158-C,160-Q,142-H	1.34702
1CMX	A	181-D,90-C,84-Q,166-H	1NBF	A	482-D,223-C,219-Q,464-H	1.35025
1CMX	A	181-D,90-C,84-Q,166-H	1TZ3	A	191-D,194-C,195-Q,201-H	1.35933
1CMX	A	181-D,90-C,84-Q,166-H	1KFU	L	514-D,640-C,386-Q,643-H	1.45906
1CMX	A	181-D,90-C,84-Q,166-H	1CEL	A	173-D,256-C,175-Q,228-H	1.46394
1CMX	A	181-D,90-C,84-Q,166-H	1HRK	A	225-D,395-C,398-Q,388-H	1.46617
1CMX	A	181-D,90-C,84-Q,166-H	1HTI	A	106-D,126-C,146-Q,95-H	1.47083
1CMX	A	181-D,90-C,84-Q,166-H	1OKG	A	102-D,134-C,132-Q,51-H	1.4769
1CQQ	A	147-C,71-E,145-G,40-H	1QRZ	C	558-C,554-E,565-G,569-H	0.511214
1CQQ	A	147-C,71-E,145-G,40-H	1XQW	A	269-C,186-E,241-G,179-H	0.981558
1CQQ	A	147-C,71-E,145-G,40-H	1I8T	A	45-C,254-E,47-G,256-H	1.0538
1CQQ	A	147-C,71-E,145-G,40-H	1RTF	B	191-C,157-E,219-G,188-H	1.05792
1CQQ	A	147-C,71-E,145-G,40-H	1QRR	A	13-C,276-E,11-G,20-H	1.07744
1CQQ	A	147-C,71-E,145-G,40-H	2DW7	A	319-C,265-E,338-G,322-H	1.07859
1CQQ	A	147-C,71-E,145-G,40-H	1VAS	A	78-C,20-E,82-G,16-H	1.15382
1CQQ	A	147-C,71-E,145-G,40-H	1FGJ	A	175-C,142-E,173-G,99-H	1.16941
1CQQ	A	147-C,71-E,145-G,40-H	1D4C	A	15-C,11-E,24-G,9-H	1.19338
1CQQ	A	147-C,71-E,145-G,40-H	1FOH	A	359-C,344-E,356-G,405-H	1.20341
1CQQ	A	147-C,71-E,145-G,40-H	1DQA	A	688-C,700-E,685-G,635-H	1.21187
1CQQ	A	147-C,71-E,145-G,40-H	2BIF	A	331-C,337-E,329-G,342-H	1.22055
1CQQ	A	147-C,71-E,145-G,40-H	1SNN	A	184-C,15-E,52-G,42-H	1.23345
1CQQ	A	147-C,71-E,145-G,40-H	1OKG	A	134-C,140-E,130-G,51-H	1.26453
1CQQ	A	147-C,71-E,145-G,40-H	1EI5	A	120-C,434-E,121-G,431-H	1.27938
1CQQ	A	147-C,71-E,145-G,40-H	1G0D	A	552-C,555-E,521-G,557-H	1.28323
1CQQ	A	147-C,71-E,145-G,40-H	1DD8	A	280-C,309-E,261-G,298-H	1.29408
1CQQ	A	147-C,71-E,145-G,40-H	1FGH	A	305-C,239-E,304-G,241-H	1.32763
1CQQ	A	147-C,71-E,145-G,40-H	1JXA	A	1-C,24-E,99-G,71-H	1.32893
1CQQ	A	147-C,71-E,145-G,40-H	1WD8	A	611-C,507-E,603-G,509-H	1.33887
1CQQ	A	147-C,71-E,145-G,40-H	1AA6	A	42-C,582-E,45-G,585-H	1.35316
1CQQ	A	147-C,71-E,145-G,40-H	1L1D	A	440-C,404-E,439-G,409-H	1.38376
1CQQ	A	147-C,71-E,145-G,40-H	1CEL	A	176-C,212-E,244-G,228-H	1.38841
1CQQ	A	147-C,71-E,145-G,40-H	1CM0	A	648-C,595-E,647-G,597-H	1.40524
1CQQ	A	147-C,71-E,145-G,40-H	1XTC	A	187-C,177-E,186-G,181-H	1.43279
1CQQ	A	147-C,71-E,145-G,40-H	1B3R	A	348-C,196-E,347-G,352-H	1.44512
1CQQ	A	147-C,71-E,145-G,40-H	1BWZ	A	160-C,180-E,151-G,182-H	1.4528
1CQQ	A	147-C,71-E,145-G,40-H	1QRG	A	148-C,196-E,164-G,193-H	1.46171
1CQQ	A	147-C,71-E,145-G,40-H	2PGD	A	365-C,190-E,364-G,186-H	1.48222
1CQQ	A	147-C,71-E,145-G,40-H	2NAC	A	255-C,262-E,200-G,258-H	1.4989
1CVR	A	244-C,152-E,212-G,211-H	1CEL	A	238-C,190-E,207-G,206-H	0.725265
1CVR	A	244-C,152-E,212-G,211-H	2F9R	A	57-C,32-E,48-G,47-H	1.05723
1CVR	A	244-C,152-E,212-G,211-H	1FGJ	A	172-C,123-E,173-G,176-H	1.08123
1CVR	A	244-C,152-E,212-G,211-H	1ALD	A	239-C,155-E,236-G,196-H	1.13705
1CVR	A	244-C,152-E,212-G,211-H	1XNY	B	180-C,223-E,178-G,202-H	1.1417
1CVR	A	244-C,152-E,212-G,211-H	1SSX	A	58-C,174-E,56-G,57-H	1.1446
1CVR	A	244-C,152-E,212-G,211-H	1CS1	C	196-C,144-E,209-G,194-H	1.2084
1CVR	A	244-C,152-E,212-G,211-H	1I9A	A	67-C,74-E,68-G,69-H	1.2649
1CVR	A	244-C,152-E,212-G,211-H	1IU4	A	64-C,28-E,257-G,274-H	1.27161
1CVR	A	244-C,152-E,212-G,211-H	1N2T	A	240-C,213-E,238-G,237-H	1.32062
1CVR	A	244-C,152-E,212-G,211-H	2NAC	A	248-C,230-E,195-G,218-H	1.41095
1CVR	A	244-C,152-E,212-G,211-H	1BZC	A	92-C,101-E,93-G,94-H	1.46104
1CVR	A	244-C,152-E,212-G,211-H	1B3R	A	194-C,27-E,351-G,352-H	1.47616
1CVR	A	244-C,152-E,212-G,211-H	1BD0	A	358-C,11-E,44-G,45-H	1.47741
1CVR	A	244-C,152-E,212-G,211-H	2FQQ	A	244-C,250-E,245-G,248-H	1.48777
1CVR	A	244-C,152-E,212-G,211-H	1KC7	A	831-C,842-E,832-G,834-H	1.49396
1CVR	A	244-C,152-E,212-G,211-H	1NN4	A	66-C,39-E,12-G,10-H	1.49852
1CZF	A	180-D,201-D,202-D,223-H	1NBF	A	503-D,504-D,502-D,509-H	0.772951
1CZF	A	180-D,201-D,202-D,223-H	1L7Q	A	93-D,89-D,90-D,87-H	0.798863
1CZF	A	180-D,201-D,202-D,223-H	1AUK	A	281-D,29-D,30-D,229-H	0.982045
1CZF	A	180-D,201-D,202-D,223-H	1AQL	A	318-D,320-D,434-D,435-H	1.04946
1CZF	A	180-D,201-D,202-D,223-H	1N2C	A	388-D,386-D,385-D,383-H	1.08707
1CZF	A	180-D,201-D,202-D,223-H	1ZOI	A	226-D,225-D,227-D,223-H	1.32872
1CZF	A	180-D,201-D,202-D,223-H	1A8Q	A	222-D,221-D,223-D,219-H	1.36444
1CZF	A	180-D,201-D,202-D,223-H	1DWO	A	206-D,208-D,235-D,236-H	1.47337
1CZF	A	180-D,201-D,202-D,223-H	2XIS	A	56-D,55-D,57-D,54-H	1.49363
1D1Q	A	13-A,19-R,132-D,20-S	1UAE	A	242-A,246-R,283-D,245-S	0.601069
1D1Q	A	13-A,19-R,132-D,20-S	1KAS	A	217-A,220-R,369-D,219-S	0.67533
1D1Q	A	13-A,19-R,132-D,20-S	1RK2	A	51-A,53-R,80-D,54-S	0.8237
1D1Q	A	13-A,19-R,132-D,20-S	1Q6L	B	190-A,192-R,11-D,193-S	0.846776
1D1Q	A	13-A,19-R,132-D,20-S	1PFK	A	27-A,25-R,53-D,26-S	0.872448
1D1Q	A	13-A,19-R,132-D,20-S	1E6E	A	69-A,73-R,35-D,71-S	0.894893
1D1Q	A	13-A,19-R,132-D,20-S	1DJO	A	1131-A,1127-R,1135-D,1031-S	0.924488
1D1Q	A	13-A,19-R,132-D,20-S	1FGH	A	371-A,368-R,501-D,369-S	0.934076
1D1Q	A	13-A,19-R,132-D,20-S	1DAK	A	34-A,32-R,110-D,63-S	0.954288
1D1Q	A	13-A,19-R,132-D,20-S	1PP4	A	45-A,43-R,8-D,47-S	0.954227
1D1Q	A	13-A,19-R,132-D,20-S	1K32	A	326-A,342-R,1002-D,341-S	0.966545
1D1Q	A	13-A,19-R,132-D,20-S	1U5U	A	104-A,117-R,115-D,118-S	0.971284
1D1Q	A	13-A,19-R,132-D,20-S	13PK	A	43-A,39-R,24-D,42-S	0.976317
1D1Q	A	13-A,19-R,132-D,20-S	2XIS	A	356-A,354-R,352-D,355-S	0.999888
1D1Q	A	13-A,19-R,132-D,20-S	1B73	A	77-A,49-R,45-D,51-S	1.01173
1D1Q	A	13-A,19-R,132-D,20-S	1A8S	A	146-A,144-R,141-D,147-S	1.02599
1D1Q	A	13-A,19-R,132-D,20-S	1AUI	A	69-A,73-R,183-D,70-S	1.04568
1D1Q	A	13-A,19-R,132-D,20-S	1C2T	A	66-A,64-R,68-D,63-S	1.04672
1D1Q	A	13-A,19-R,132-D,20-S	1XS1	A	114-A,110-R,108-D,112-S	1.05206
1D1Q	A	13-A,19-R,132-D,20-S	1C4Z	A	792-A,740-R,790-D,739-S	1.05675
1D1Q	A	13-A,19-R,132-D,20-S	1RBA	A	43-A,6-R,68-D,5-S	1.05943
1D1Q	A	13-A,19-R,132-D,20-S	1L1L	A	168-A,169-R,330-D,170-S	1.06468
1D1Q	A	13-A,19-R,132-D,20-S	1DI1	A	96-A,100-R,98-D,216-S	1.08652
1D1Q	A	13-A,19-R,132-D,20-S	1QPR	B	240-A,235-R,209-D,238-S	1.1027
1D1Q	A	13-A,19-R,132-D,20-S	1HPL	A	117-A,111-R,249-D,110-S	1.10429
1D1Q	A	13-A,19-R,132-D,20-S	1DL2	A	206-A,273-R,275-D,204-S	1.11114
1D1Q	A	13-A,19-R,132-D,20-S	2BIF	A	460-A,455-R,452-D,457-S	1.11228
1D1Q	A	13-A,19-R,132-D,20-S	1G99	A	373-A,376-R,324-D,369-S	1.11442
1D1Q	A	13-A,19-R,132-D,20-S	1V0Y	A	215-A,217-R,220-D,214-S	1.1247
1D1Q	A	13-A,19-R,132-D,20-S	3S8R	A	514-A,512-R,576-D,511-S	1.13971
1D1Q	A	13-A,19-R,132-D,20-S	1PMA	A	96-A,93-R,71-D,95-S	1.14009
1D1Q	A	13-A,19-R,132-D,20-S	1P4R	A	271-A,307-R,310-D,264-S	1.14172
1D1Q	A	13-A,19-R,132-D,20-S	1RPT	A	267-A,225-R,329-D,224-S	1.14387
1D1Q	A	13-A,19-R,132-D,20-S	1KZL	A	64-A,69-R,20-D,67-S	1.15068
1D1Q	A	13-A,19-R,132-D,20-S	1MDR	A	185-A,183-R,188-D,181-S	1.1538
1D1Q	A	13-A,19-R,132-D,20-S	1VOM	A	162-A,164-R,160-D,165-S	1.17577
1D1Q	A	13-A,19-R,132-D,20-S	1JHF	A	90-A,16-R,13-D,20-S	1.18179
1D1Q	A	13-A,19-R,132-D,20-S	1CEL	A	106-A,107-R,35-D,365-S	1.18366
1D1Q	A	13-A,19-R,132-D,20-S	1BZC	A	217-A,221-R,181-D,222-S	1.20479
1D1Q	A	13-A,19-R,132-D,20-S	1TYF	A	107-A,111-R,186-D,88-S	1.22761
1D1Q	A	13-A,19-R,132-D,20-S	1NKK	A	67-A,215-R,212-D,216-S	1.22916
1D1Q	A	13-A,19-R,132-D,20-S	1AUO	A	105-A,107-R,14-D,106-S	1.23301
1D1Q	A	13-A,19-R,132-D,20-S	1L7D	A	329-A,15-R,14-D,332-S	1.2627
1D1Q	A	13-A,19-R,132-D,20-S	1BIX	A	273-A,274-R,308-D,275-S	1.27484
1D1Q	A	13-A,19-R,132-D,20-S	1E0C	A	22-A,19-R,3-D,21-S	1.28176
1D1Q	A	13-A,19-R,132-D,20-S	1KZH	A	255-A,253-R,206-D,254-S	1.28551
1D1Q	A	13-A,19-R,132-D,20-S	1CD5	A	169-A,167-R,165-D,171-S	1.28857
1D1Q	A	13-A,19-R,132-D,20-S	1IEC	A	67-A,215-R,212-D,216-S	1.29876
1D1Q	A	13-A,19-R,132-D,20-S	1KFU	L	371-A,367-R,494-D,369-S	1.30646
1D1Q	A	13-A,19-R,132-D,20-S	2HGS	A	116-A,252-R,251-D,289-S	1.31934
1D1Q	A	13-A,19-R,132-D,20-S	1P5D	X	144-A,37-R,74-D,41-S	1.33291
1D1Q	A	13-A,19-R,132-D,20-S	1AZW	A	78-A,69-R,82-D,71-S	1.35109
1D1Q	A	13-A,19-R,132-D,20-S	1HTI	A	1-A,4-R,225-D,3-S	1.35241
1D1Q	A	13-A,19-R,132-D,20-S	1OBA	A	62-A,63-R,95-D,38-S	1.35606
1D1Q	A	13-A,19-R,132-D,20-S	1EC9	A	265-A,272-R,261-D,270-S	1.36604
1D1Q	A	13-A,19-R,132-D,20-S	5EAT	A	167-A,157-R,162-D,154-S	1.3688
1D1Q	A	13-A,19-R,132-D,20-S	1AA6	A	414-A,416-R,421-D,413-S	1.37033
1D1Q	A	13-A,19-R,132-D,20-S	1DQR	A	71-A,74-R,505-D,73-S	1.37159
1D1Q	A	13-A,19-R,132-D,20-S	1OHH	E	144-A,356-R,359-D,355-S	1.37303
1D1Q	A	13-A,19-R,132-D,20-S	2PGD	A	408-A,406-R,403-D,410-S	1.37895
1D1Q	A	13-A,19-R,132-D,20-S	2APR	A	231-A,236-R,242-D,233-S	1.38303
1D1Q	A	13-A,19-R,132-D,20-S	1L7Q	A	23-A,75-R,93-D,80-S	1.39353
1D1Q	A	13-A,19-R,132-D,20-S	1Q6X	A	254-A,250-R,180-D,251-S	1.39404
1D1Q	A	13-A,19-R,132-D,20-S	1FGJ	A	205-A,201-R,188-D,203-S	1.40694
1D1Q	A	13-A,19-R,132-D,20-S	1MT5	A	441-A,439-R,383-D,440-S	1.40904
1D1Q	A	13-A,19-R,132-D,20-S	2BKR	A	129-A,123-R,119-D,126-S	1.41022
1D1Q	A	13-A,19-R,132-D,20-S	1CI8	A	167-A,165-R,160-D,168-S	1.42525
1D1Q	A	13-A,19-R,132-D,20-S	1I8T	A	329-A,331-R,333-D,330-S	1.42686
1D1Q	A	13-A,19-R,132-D,20-S	2A86	A	54-A,33-R,153-D,60-S	1.42746
1D1Q	A	13-A,19-R,132-D,20-S	1D8C	A	133-A,332-R,315-D,333-S	1.42886
1D1Q	A	13-A,19-R,132-D,20-S	2FQQ	A	165-A,163-R,228-D,199-S	1.43488
1D1Q	A	13-A,19-R,132-D,20-S	1FF3	A	148-A,150-R,146-D,152-S	1.43608
1D1Q	A	13-A,19-R,132-D,20-S	1PIX	A	500-A,498-R,502-D,496-S	1.43874
1D1Q	A	13-A,19-R,132-D,20-S	1QK2	A	178-A,174-R,221-D,181-S	1.44281
1D1Q	A	13-A,19-R,132-D,20-S	1DUB	A	278-A,273-R,271-D,277-S	1.44352
1D1Q	A	13-A,19-R,132-D,20-S	1A6D	A	410-A,471-R,466-D,473-S	1.44387
1D1Q	A	13-A,19-R,132-D,20-S	1GOG	A	323-A,330-R,404-D,331-S	1.4498
1D1Q	A	13-A,19-R,132-D,20-S	2NAC	A	296-A,295-R,291-D,299-S	1.45677
1D1Q	A	13-A,19-R,132-D,20-S	1O8A	A	216-A,221-R,465-D,219-S	1.45803
1D1Q	A	13-A,19-R,132-D,20-S	1LTQ	A	297-A,279-R,277-D,298-S	1.45817
1D1Q	A	13-A,19-R,132-D,20-S	3R1R	A	74-A,72-R,658-D,71-S	1.46103
1D1Q	A	13-A,19-R,132-D,20-S	1QI9	A	333-A,335-R,112-D,337-S	1.46791
1D1Q	A	13-A,19-R,132-D,20-S	1D3G	A	296-A,298-R,140-D,299-S	1.48049
1D1Q	A	13-A,19-R,132-D,20-S	1MOQ	A	318-A,421-R,426-D,420-S	1.48322
1D2T	A	183-R,193-D,150-H,189-H	1QI9	A	480-R,490-D,418-H,486-H	0.568998
1D2T	A	183-R,193-D,150-H,189-H	1B6B	B	155-R,100-D,120-H,117-H	0.629688
1D2T	A	183-R,193-D,150-H,189-H	1BSJ	A	56-R,52-D,136-H,54-H	0.809756
1D2T	A	183-R,193-D,150-H,189-H	1BS4	A	56-R,52-D,136-H,54-H	0.852671
1D2T	A	183-R,193-D,150-H,189-H	1PKN	A	31-R,23-D,18-H,28-H	1.05574
1D2T	A	183-R,193-D,150-H,189-H	2PIA	A	148-R,176-D,171-H,174-H	1.11368
1D2T	A	183-R,193-D,150-H,189-H	1BG0	A	330-R,87-D,99-H,90-H	1.11619
1D2T	A	183-R,193-D,150-H,189-H	1PII	A	346-R,374-D,352-H,372-H	1.18402
1D2T	A	183-R,193-D,150-H,189-H	1QTN	A	260-R,286-D,264-H,242-H	1.18528
1D2T	A	183-R,193-D,150-H,189-H	1DL2	A	453-R,449-D,445-H,450-H	1.29003
1D2T	A	183-R,193-D,150-H,189-H	1FOH	A	566-R,591-D,492-H,565-H	1.41831
1D2T	A	183-R,193-D,150-H,189-H	1B66	B	24-R,93-D,26-H,23-H	1.41846
1D2T	A	183-R,193-D,150-H,189-H	1KFU	L	416-R,496-D,427-H,415-H	1.45455
1D2T	A	183-R,193-D,150-H,189-H	1RO7	A	129-R,193-D,122-H,188-H	1.45733
1D2T	A	183-R,193-D,150-H,189-H	2NAC	A	224-R,221-D,238-H,223-H	1.4578
1D2T	A	183-R,193-D,150-H,189-H	1AZW	A	73-R,79-D,22-H,77-H	1.47165
1D2T	A	183-R,193-D,150-H,189-H	1CHD	A	257-R,261-D,190-H,233-H	1.49436
1D2T	A	183-R,193-D,150-H,189-H	1NBF	A	508-R,502-D,496-H,509-H	1.49726
1D3G	A	255-K,149-F,215-S,218-T	2PDA	A	301-K,370-F,278-S,478-T	0.43017
1D3G	A	255-K,149-F,215-S,218-T	1KZH	A	416-K,305-F,418-S,420-T	0.829414
1D3G	A	255-K,149-F,215-S,218-T	1PVD	A	249-K,441-F,408-S,388-T	0.879791
1D3G	A	255-K,149-F,215-S,218-T	1PYA	F	186-K,195-F,192-S,84-T	0.911228
1D3G	A	255-K,149-F,215-S,218-T	1DII	A	366-K,152-F,373-S,173-T	0.966004
1D3G	A	255-K,149-F,215-S,218-T	1JCH	A	154-K,220-F,286-S,267-T	1.00232
1D3G	A	255-K,149-F,215-S,218-T	1G99	A	203-K,151-F,223-S,154-T	1.08669
1D3G	A	255-K,149-F,215-S,218-T	1CQQ	A	45-K,34-F,59-S,73-T	1.10403
1D3G	A	255-K,149-F,215-S,218-T	1GPA	A	568-K,771-F,667-S,671-T	1.1621
1D3G	A	255-K,149-F,215-S,218-T	1ODT	C	145-K,210-F,246-S,19-T	1.17078
1D3G	A	255-K,149-F,215-S,218-T	1MYR	A	236-K,286-F,321-S,291-T	1.17271
1D3G	A	255-K,149-F,215-S,218-T	1PKN	A	246-K,240-F,242-S,113-T	1.20747
1D3G	A	255-K,149-F,215-S,218-T	1C4Z	A	806-K,821-F,817-S,786-T	1.22188
1D3G	A	255-K,149-F,215-S,218-T	1L7N	A	40-K,184-F,14-S,15-T	1.23433
1D3G	A	255-K,149-F,215-S,218-T	1A41	A	108-K,200-F,110-S,190-T	1.24242
1D3G	A	255-K,149-F,215-S,218-T	2HGS	A	364-K,99-F,394-S,93-T	1.25315
1D3G	A	255-K,149-F,215-S,218-T	1AA6	A	74-K,431-F,437-S,435-T	1.25931
1D3G	A	255-K,149-F,215-S,218-T	1BRW	A	209-K,47-F,176-S,173-T	1.27847
1D3G	A	255-K,149-F,215-S,218-T	1BH2	A	46-K,334-F,326-S,329-T	1.28734
1D3G	A	255-K,149-F,215-S,218-T	1GLO	A	183-K,211-F,135-S,72-T	1.31019
1D3G	A	255-K,149-F,215-S,218-T	1RPT	A	1-K,324-F,318-S,316-T	1.32092
1D3G	A	255-K,149-F,215-S,218-T	1MEK	A	14-K,31-F,71-S,68-T	1.3244
1D3G	A	255-K,149-F,215-S,218-T	1PIX	A	88-K,82-F,91-S,80-T	1.33544
1D3G	A	255-K,149-F,215-S,218-T	1PYM	A	143-K,154-F,148-S,150-T	1.34316
1D3G	A	255-K,149-F,215-S,218-T	1RBL	A	316-K,274-F,321-S,278-T	1.34361
1D3G	A	255-K,149-F,215-S,218-T	1H7A	A	298-K,293-F,281-S,279-T	1.344
1D3G	A	255-K,149-F,215-S,218-T	1VOM	A	635-K,242-F,640-S,644-T	1.36793
1D3G	A	255-K,149-F,215-S,218-T	1NW9	B	189-K,351-F,183-S,181-T	1.39547
1D3G	A	255-K,149-F,215-S,218-T	1GNS	A	170-K,261-F,163-S,158-T	1.39794
1D3G	A	255-K,149-F,215-S,218-T	1GIM	A	267-K,383-F,414-S,422-T	1.40146
1D3G	A	255-K,149-F,215-S,218-T	1Q6X	A	59-K,51-F,54-S,538-T	1.40453
1D3G	A	255-K,149-F,215-S,218-T	1OBA	A	34-K,77-F,36-S,39-T	1.40549
1D3G	A	255-K,149-F,215-S,218-T	1WD8	A	91-K,193-F,84-S,189-T	1.4186
1D3G	A	255-K,149-F,215-S,218-T	2PGD	A	324-K,428-F,329-S,424-T	1.42328
1D3G	A	255-K,149-F,215-S,218-T	1F8M	A	169-K,278-F,211-S,208-T	1.43047
1D3G	A	255-K,149-F,215-S,218-T	1QCN	A	368-K,359-F,361-S,350-T	1.43519
1D3G	A	255-K,149-F,215-S,218-T	3R1R	A	114-K,222-F,213-S,209-T	1.44285
1D3G	A	255-K,149-F,215-S,218-T	1HPL	A	295-K,372-F,383-S,381-T	1.44792
1D3G	A	255-K,149-F,215-S,218-T	1GOG	A	341-K,284-F,344-S,359-T	1.45471
1D3G	A	255-K,149-F,215-S,218-T	1NLN	A	81-K,70-F,76-S,111-T	1.45562
1D3G	A	255-K,149-F,215-S,218-T	2NMT	A	445-K,283-F,448-S,433-T	1.45653
1D3G	A	255-K,149-F,215-S,218-T	1QDL	B	103-K,174-F,110-S,133-T	1.4599
1D3G	A	255-K,149-F,215-S,218-T	1UAE	A	46-K,238-F,19-S,17-T	1.46259
1D3G	A	255-K,149-F,215-S,218-T	1XX2	A	315-K,60-F,318-S,342-T	1.46384
1D3G	A	255-K,149-F,215-S,218-T	7NN9	A	378-K,452-F,96-S,450-T	1.46812
1D3G	A	255-K,149-F,215-S,218-T	1YTW	A	316-K,271-F,345-S,279-T	1.47039
1D3G	A	255-K,149-F,215-S,218-T	1REQ	A	111-K,287-F,362-S,327-T	1.47436
1D3G	A	255-K,149-F,215-S,218-T	1U5U	A	309-K,97-F,307-S,78-T	1.48205
1D4C	A	401-R,544-R,377-E,503-H,504-H	1DL2	A	478-R,51-R,497-E,68-H,56-H	1.27926
1D4C	A	401-R,544-R,377-E,503-H,504-H	1BVZ	A	163-R,469-R,154-E,201-H,202-H	1.32578
1D4C	A	401-R,544-R,377-E,503-H,504-H	1A16	A	225-R,221-R,264-E,216-H,217-H	1.45389
1D4C	A	401-R,544-R,377-E,503-H,504-H	1F6D	A	121-R,135-R,159-E,145-H,115-H	1.48174
1D8C	A	338-R,270-D,631-D,272-E	1BS4	A	163-R,162-D,10-D,159-E	0.630931
1D8C	A	338-R,270-D,631-D,272-E	1BSJ	A	163-R,162-D,10-D,159-E	0.73443
1D8C	A	338-R,270-D,631-D,272-E	1BZY	A	44-R,43-D,79-D,46-E	0.855396
1D8C	A	338-R,270-D,631-D,272-E	2PGD	A	323-R,321-D,314-D,320-E	0.881065
1D8C	A	338-R,270-D,631-D,272-E	1PYM	A	280-R,282-D,289-D,283-E	0.920113
1D8C	A	338-R,270-D,631-D,272-E	1GPA	A	93-R,128-D,181-D,127-E	0.920987
1D8C	A	338-R,270-D,631-D,272-E	1KC7	A	225-R,228-D,804-D,796-E	0.93888
1D8C	A	338-R,270-D,631-D,272-E	5ENL	A	14-R,12-D,380-D,377-E	0.950708
1D8C	A	338-R,270-D,631-D,272-E	2SQC	A	395-R,392-D,329-D,393-E	0.975172
1D8C	A	338-R,270-D,631-D,272-E	3CSM	A	16-R,17-D,24-D,18-E	0.99811
1D8C	A	338-R,270-D,631-D,272-E	1R1J	A	110-R,111-D,119-D,112-E	1.03501
1D8C	A	338-R,270-D,631-D,272-E	1CDG	A	227-R,229-D,328-D,257-E	1.04315
1D8C	A	338-R,270-D,631-D,272-E	1AA6	A	617-R,614-D,643-D,613-E	1.0602
1D8C	A	338-R,270-D,631-D,272-E	1THG	A	524-R,526-D,508-D,512-E	1.06568
1D8C	A	338-R,270-D,631-D,272-E	1BS0	A	375-R,374-D,308-D,378-E	1.07019
1D8C	A	338-R,270-D,631-D,272-E	2AHJ	D	132-R,133-D,2-D,134-E	1.09192
1D8C	A	338-R,270-D,631-D,272-E	1NWW	A	99-R,101-D,33-D,84-E	1.09922
1D8C	A	338-R,270-D,631-D,272-E	1PKN	A	119-R,159-D,216-D,117-E	1.14194
1D8C	A	338-R,270-D,631-D,272-E	1UAE	A	212-R,211-D,159-D,183-E	1.14611
1D8C	A	338-R,270-D,631-D,272-E	1XQW	A	278-R,277-D,244-D,276-E	1.15073
1D8C	A	338-R,270-D,631-D,272-E	1NLU	A	152-R,151-D,144-D,150-E	1.16054
1D8C	A	338-R,270-D,631-D,272-E	1AHJ	B	132-R,133-D,2-D,134-E	1.16644
1D8C	A	338-R,270-D,631-D,272-E	1G0D	A	209-R,205-D,66-D,207-E	1.16684
1D8C	A	338-R,270-D,631-D,272-E	1VAS	A	101-R,62-D,43-D,99-E	1.17085
1D8C	A	338-R,270-D,631-D,272-E	1QHO	A	226-R,228-D,329-D,256-E	1.17103
1D8C	A	338-R,270-D,631-D,272-E	1K4L	A	36-R,33-D,41-D,37-E	1.17361
1D8C	A	338-R,270-D,631-D,272-E	2XIS	A	188-R,190-D,150-D,144-E	1.21163
1D8C	A	338-R,270-D,631-D,272-E	1P4N	A	89-R,92-D,43-D,93-E	1.21522
1D8C	A	338-R,270-D,631-D,272-E	1JXA	A	173-R,210-D,233-D,207-E	1.23349
1D8C	A	338-R,270-D,631-D,272-E	1QPR	B	17-R,20-D,28-D,21-E	1.23876
1D8C	A	338-R,270-D,631-D,272-E	1EI5	A	389-R,381-D,343-D,387-E	1.2456
1D8C	A	338-R,270-D,631-D,272-E	3S8R	A	353-R,352-D,332-D,354-E	1.2464
1D8C	A	338-R,270-D,631-D,272-E	1FGH	A	115-R,112-D,429-D,104-E	1.26368
1D8C	A	338-R,270-D,631-D,272-E	1IU4	A	89-R,86-D,221-D,87-E	1.26514
1D8C	A	338-R,270-D,631-D,272-E	2PIA	A	148-R,149-D,157-D,151-E	1.293
1D8C	A	338-R,270-D,631-D,272-E	1O04	A	97-R,98-D,123-D,96-E	1.30179
1D8C	A	338-R,270-D,631-D,272-E	1GET	B	324-R,331-D,335-D,332-E	1.30369
1D8C	A	338-R,270-D,631-D,272-E	1BG0	A	229-R,226-D,192-D,224-E	1.32183
1D8C	A	338-R,270-D,631-D,272-E	1FGJ	A	76-R,78-D,159-D,75-E	1.32768
1D8C	A	338-R,270-D,631-D,272-E	1AUI	A	478-R,477-D,121-D,481-E	1.35292
1D8C	A	338-R,270-D,631-D,272-E	1QV0	A	173-R,169-D,161-D,170-E	1.37987
1D8C	A	338-R,270-D,631-D,272-E	1CV2	A	180-R,277-D,280-D,276-E	1.38828
1D8C	A	338-R,270-D,631-D,272-E	1CVR	A	262-R,120-D,23-D,119-E	1.38837
1D8C	A	338-R,270-D,631-D,272-E	1T4C	A	39-R,73-D,12-D,71-E	1.38933
1D8C	A	338-R,270-D,631-D,272-E	1MOK	A	19-R,21-D,28-D,22-E	1.39909
1D8C	A	338-R,270-D,631-D,272-E	1RBL	A	295-R,268-D,202-D,204-E	1.39982
1D8C	A	338-R,270-D,631-D,272-E	1BIX	A	156-R,152-D,124-D,154-E	1.40965
1D8C	A	338-R,270-D,631-D,272-E	1SNN	A	25-R,23-D,30-D,26-E	1.40969
1D8C	A	338-R,270-D,631-D,272-E	1MDR	A	318-R,138-D,195-D,317-E	1.41274
1D8C	A	338-R,270-D,631-D,272-E	1USH	A	102-R,100-D,93-D,98-E	1.43562
1D8C	A	338-R,270-D,631-D,272-E	1Q3Q	A	499-R,400-D,149-D,403-E	1.43614
1D8C	A	338-R,270-D,631-D,272-E	1J49	A	145-R,146-D,228-D,143-E	1.44512
1D8C	A	338-R,270-D,631-D,272-E	1XS1	A	6-R,7-D,13-D,9-E	1.45064
1D8C	A	338-R,270-D,631-D,272-E	1JCH	A	495-R,510-D,531-D,508-E	1.45637
1D8C	A	338-R,270-D,631-D,272-E	1WD8	A	544-R,547-D,566-D,543-E	1.48435
1D8C	A	338-R,270-D,631-D,272-E	1B65	A	363-R,360-D,14-D,362-E	1.4901
1D8C	A	338-R,270-D,631-D,272-E	2BIF	A	192-R,189-D,182-D,188-E	1.4931
1D8C	A	338-R,270-D,631-D,272-E	1MOQ	A	270-R,277-D,286-D,280-E	1.49546
1DAK	A	15-K,37-K,41-S,11-T	1IEC	A	242-K,255-K,162-S,169-T	0.739847
1DAK	A	15-K,37-K,41-S,11-T	1IU4	A	37-K,327-K,293-S,29-T	0.843009
1DAK	A	15-K,37-K,41-S,11-T	1R1J	A	209-K,598-K,546-S,206-T	0.875207
1DAK	A	15-K,37-K,41-S,11-T	5ENL	A	27-K,125-K,118-S,24-T	0.876944
1DAK	A	15-K,37-K,41-S,11-T	1A6D	A	323-K,198-K,214-S,325-T	0.87706
1DAK	A	15-K,37-K,41-S,11-T	3R1R	A	129-K,194-K,182-S,124-T	0.898941
1DAK	A	15-K,37-K,41-S,11-T	1YTW	A	379-K,386-K,389-S,279-T	0.915465
1DAK	A	15-K,37-K,41-S,11-T	1N8O	B	36-K,82-K,109-S,61-T	0.926385
1DAK	A	15-K,37-K,41-S,11-T	1NKK	A	242-K,255-K,162-S,169-T	0.934245
1DAK	A	15-K,37-K,41-S,11-T	1CZF	A	42-K,71-K,137-S,64-T	0.993025
1DAK	A	15-K,37-K,41-S,11-T	1BZC	A	150-K,292-K,187-S,177-T	1.01147
1DAK	A	15-K,37-K,41-S,11-T	13PK	A	153-K,146-K,142-S,176-T	1.01853
1DAK	A	15-K,37-K,41-S,11-T	2DLN	A	156-K,181-K,184-S,208-T	1.02651
1DAK	A	15-K,37-K,41-S,11-T	1CEL	A	346-K,354-K,148-S,255-T	1.03734
1DAK	A	15-K,37-K,41-S,11-T	1CA0	B	36-K,82-K,109-S,61-T	1.04405
1DAK	A	15-K,37-K,41-S,11-T	1Q3Q	A	91-K,399-K,161-S,97-T	1.04563
1DAK	A	15-K,37-K,41-S,11-T	1DD8	A	217-K,328-K,14-S,34-T	1.04852
1DAK	A	15-K,37-K,41-S,11-T	1PMA	B	32-K,29-K,169-S,16-T	1.05616
1DAK	A	15-K,37-K,41-S,11-T	1AJ8	A	152-K,69-K,127-S,134-T	1.08384
1DAK	A	15-K,37-K,41-S,11-T	2APR	A	108-K,57-K,53-S,49-T	1.08518
1DAK	A	15-K,37-K,41-S,11-T	1DVE	A	204-K,196-K,14-S,21-T	1.09572
1DAK	A	15-K,37-K,41-S,11-T	3CSM	A	232-K,124-K,130-S,226-T	1.09714
1DAK	A	15-K,37-K,41-S,11-T	1YBV	A	124-K,174-K,119-S,127-T	1.10028
1DAK	A	15-K,37-K,41-S,11-T	1CJY	A	335-K,488-K,395-S,426-T	1.1024
1DAK	A	15-K,37-K,41-S,11-T	1M9C	A	44-K,76-K,51-S,41-T	1.1198
1DAK	A	15-K,37-K,41-S,11-T	1N2C	A	269-K,315-K,319-S,219-T	1.14039
1DAK	A	15-K,37-K,41-S,11-T	1D8C	A	501-K,421-K,381-S,110-T	1.14497
1DAK	A	15-K,37-K,41-S,11-T	1XQW	A	123-K,30-K,286-S,236-T	1.14892
1DAK	A	15-K,37-K,41-S,11-T	1A41	A	202-K,149-K,193-S,111-T	1.15637
1DAK	A	15-K,37-K,41-S,11-T	1QDL	B	108-K,103-K,153-S,133-T	1.15788
1DAK	A	15-K,37-K,41-S,11-T	1HJA	B	36-K,82-K,109-S,61-T	1.17409
1DAK	A	15-K,37-K,41-S,11-T	1CVR	A	430-K,427-K,383-S,411-T	1.18363
1DAK	A	15-K,37-K,41-S,11-T	1MT5	A	109-K,103-K,227-S,111-T	1.18414
1DAK	A	15-K,37-K,41-S,11-T	2PFL	A	378-K,384-K,353-S,347-T	1.18528
1DAK	A	15-K,37-K,41-S,11-T	1SNN	A	125-K,140-K,144-S,122-T	1.18883
1DAK	A	15-K,37-K,41-S,11-T	1R30	A	179-K,186-K,189-S,176-T	1.19581
1DAK	A	15-K,37-K,41-S,11-T	1V0Y	A	117-K,252-K,259-S,82-T	1.20171
1DAK	A	15-K,37-K,41-S,11-T	1HTI	A	141-K,130-K,96-S,147-T	1.20284
1DAK	A	15-K,37-K,41-S,11-T	1UJN	B	131-K,140-K,66-S,97-T	1.20844
1DAK	A	15-K,37-K,41-S,11-T	1K4T	A	700-K,650-K,643-S,706-T	1.20919
1DAK	A	15-K,37-K,41-S,11-T	1EEJ	A	44-K,28-K,16-S,8-T	1.21286
1DAK	A	15-K,37-K,41-S,11-T	1A8Q	A	177-K,171-K,251-S,158-T	1.22466
1DAK	A	15-K,37-K,41-S,11-T	1DQR	A	240-K,225-K,231-S,144-T	1.23968
1DAK	A	15-K,37-K,41-S,11-T	1G0D	A	671-K,616-K,642-S,584-T	1.24391
1DAK	A	15-K,37-K,41-S,11-T	1PIX	A	42-K,114-K,111-S,80-T	1.24489
1DAK	A	15-K,37-K,41-S,11-T	1KZH	A	550-K,466-K,217-S,548-T	1.24728
1DAK	A	15-K,37-K,41-S,11-T	3ECA	A	301-K,162-K,173-S,296-T	1.2575
1DAK	A	15-K,37-K,41-S,11-T	1SME	A	68-K,46-K,83-S,71-T	1.25827
1DAK	A	15-K,37-K,41-S,11-T	1BRW	A	201-K,209-K,176-S,84-T	1.25907
1DAK	A	15-K,37-K,41-S,11-T	1WD8	A	333-K,329-K,322-S,335-T	1.25914
1DAK	A	15-K,37-K,41-S,11-T	1AA6	A	16-K,44-K,180-S,36-T	1.26766
1DAK	A	15-K,37-K,41-S,11-T	1AQL	A	405-K,398-K,218-S,413-T	1.26981
1DAK	A	15-K,37-K,41-S,11-T	1QPR	B	150-K,140-K,275-S,121-T	1.27142
1DAK	A	15-K,37-K,41-S,11-T	1NBF	A	439-K,443-K,522-S,397-T	1.27828
1DAK	A	15-K,37-K,41-S,11-T	1ODT	C	243-K,145-K,25-S,19-T	1.29199
1DAK	A	15-K,37-K,41-S,11-T	1D6I	A	281-K,277-K,250-S,245-T	1.2966
1DAK	A	15-K,37-K,41-S,11-T	1X9H	A	180-K,173-K,255-S,183-T	1.3008
1DAK	A	15-K,37-K,41-S,11-T	1J49	A	90-K,331-K,75-S,72-T	1.30776
1DAK	A	15-K,37-K,41-S,11-T	1KFU	L	450-K,629-K,369-S,380-T	1.30797
1DAK	A	15-K,37-K,41-S,11-T	2NPX	A	191-K,376-K,393-S,194-T	1.30864
1DAK	A	15-K,37-K,41-S,11-T	1CGK	A	281-K,277-K,250-S,245-T	1.31945
1DAK	A	15-K,37-K,41-S,11-T	2PDA	A	917-K,955-K,882-S,888-T	1.31951
1DAK	A	15-K,37-K,41-S,11-T	1DNK	A	15-K,50-K,43-S,10-T	1.32697
1DAK	A	15-K,37-K,41-S,11-T	3PVA	A	241-K,237-K,5-S,8-T	1.32695
1DAK	A	15-K,37-K,41-S,11-T	1BTL	A	192-K,55-K,258-S,195-T	1.32844
1DAK	A	15-K,37-K,41-S,11-T	1S95	A	290-K,185-K,189-S,285-T	1.32881
1DAK	A	15-K,37-K,41-S,11-T	2NMT	A	196-K,131-K,150-S,191-T	1.33719
1DAK	A	15-K,37-K,41-S,11-T	1PVD	A	249-K,228-K,284-S,245-T	1.34696
1DAK	A	15-K,37-K,41-S,11-T	1HRK	A	158-K,145-K,151-S,69-T	1.34923
1DAK	A	15-K,37-K,41-S,11-T	1TPH	1	141-K,130-K,96-S,147-T	1.35614
1DAK	A	15-K,37-K,41-S,11-T	1FCQ	A	289-K,246-K,225-S,286-T	1.35655
1DAK	A	15-K,37-K,41-S,11-T	1KAS	A	192-K,54-K,35-S,195-T	1.36793
1DAK	A	15-K,37-K,41-S,11-T	1DLI	A	130-K,102-K,109-S,133-T	1.37516
1DAK	A	15-K,37-K,41-S,11-T	2HDH	A	120-K,113-K,143-S,148-T	1.37789
1DAK	A	15-K,37-K,41-S,11-T	1GLO	A	39-K,131-K,135-S,14-T	1.38146
1DAK	A	15-K,37-K,41-S,11-T	2JXR	A	116-K,55-K,47-S,111-T	1.38277
1DAK	A	15-K,37-K,41-S,11-T	1CDG	A	550-K,9-K,5-S,547-T	1.38379
1DAK	A	15-K,37-K,41-S,11-T	1DL2	A	283-K,520-K,143-S,525-T	1.38373
1DAK	A	15-K,37-K,41-S,11-T	1AKO	A	70-K,2-K,98-S,72-T	1.3872
1DAK	A	15-K,37-K,41-S,11-T	1AKM	A	41-K,28-K,21-S,330-T	1.3881
1DAK	A	15-K,37-K,41-S,11-T	1FUG	B	245-K,165-K,7-S,250-T	1.39085
1DAK	A	15-K,37-K,41-S,11-T	1Z9H	A	269-K,279-K,260-S,109-T	1.39844
1DAK	A	15-K,37-K,41-S,11-T	1NWW	A	126-K,26-K,90-S,128-T	1.401
1DAK	A	15-K,37-K,41-S,11-T	1BZY	A	155-K,158-K,147-S,125-T	1.40358
1DAK	A	15-K,37-K,41-S,11-T	1RPX	A	30-K,24-K,62-S,67-T	1.40388
1DAK	A	15-K,37-K,41-S,11-T	1FGJ	A	14-K,19-K,3-S,9-T	1.41601
1DAK	A	15-K,37-K,41-S,11-T	1L1L	A	32-K,555-K,97-S,51-T	1.41629
1DAK	A	15-K,37-K,41-S,11-T	1S9C	A	105-K,67-K,191-S,23-T	1.41814
1DAK	A	15-K,37-K,41-S,11-T	1BH2	A	180-K,46-K,326-S,177-T	1.42033
1DAK	A	15-K,37-K,41-S,11-T	1PMA	A	66-K,53-K,167-S,78-T	1.42461
1DAK	A	15-K,37-K,41-S,11-T	1G99	A	222-K,203-K,317-S,226-T	1.42515
1DAK	A	15-K,37-K,41-S,11-T	1PXV	A	229-K,232-K,247-S,255-T	1.43422
1DAK	A	15-K,37-K,41-S,11-T	1X9Y	A	210-K,150-K,154-S,205-T	1.43729
1DAK	A	15-K,37-K,41-S,11-T	1BIX	A	276-K,303-K,307-S,268-T	1.43954
1DAK	A	15-K,37-K,41-S,11-T	1NW9	B	398-K,394-K,361-S,347-T	1.44086
1DAK	A	15-K,37-K,41-S,11-T	1GCB	A	319-K,313-K,308-S,374-T	1.44255
1DAK	A	15-K,37-K,41-S,11-T	1L7D	A	283-K,316-K,304-S,277-T	1.44317
1DAK	A	15-K,37-K,41-S,11-T	1E94	A	28-K,33-K,124-S,21-T	1.44509
1DAK	A	15-K,37-K,41-S,11-T	1LTQ	A	253-K,258-K,215-S,251-T	1.44753
1DAK	A	15-K,37-K,41-S,11-T	1DJO	A	1183-K,1178-K,1125-S,1160-T	1.45364
1DAK	A	15-K,37-K,41-S,11-T	1KC7	A	121-K,177-K,132-S,123-T	1.4567
1DAK	A	15-K,37-K,41-S,11-T	1PYM	A	12-K,41-K,78-S,8-T	1.4637
1DAK	A	15-K,37-K,41-S,11-T	1DI1	A	84-K,335-K,328-S,89-T	1.46842
1DAK	A	15-K,37-K,41-S,11-T	1DUB	A	288-K,284-K,277-S,269-T	1.47087
1DAK	A	15-K,37-K,41-S,11-T	1QHO	A	425-K,520-K,503-S,409-T	1.47251
1DAK	A	15-K,37-K,41-S,11-T	1RBA	A	31-K,122-K,49-S,41-T	1.47803
1DAK	A	15-K,37-K,41-S,11-T	1D3G	A	186-K,124-K,120-S,218-T	1.48178
1DAK	A	15-K,37-K,41-S,11-T	1CQQ	A	69-K,65-K,177-S,73-T	1.4823
1DAK	A	15-K,37-K,41-S,11-T	1PKN	A	140-K,134-K,181-S,194-T	1.49541
1DB3	A	134-E,160-K,132-T,156-Y	1QTN	A	275-E,282-K,271-T,235-Y	0.71248
1DB3	A	134-E,160-K,132-T,156-Y	1SES	B	227-E,277-K,225-T,251-Y	0.78167
1DB3	A	134-E,160-K,132-T,156-Y	3S8R	A	74-E,64-K,76-T,273-Y	0.849206
1DB3	A	134-E,160-K,132-T,156-Y	1RBL	A	60-E,81-K,63-T,24-Y	0.993382
1DB3	A	134-E,160-K,132-T,156-Y	2PDA	A	992-E,1003-K,1005-T,967-Y	1.00878
1DB3	A	134-E,160-K,132-T,156-Y	1BVZ	A	98-E,107-K,99-T,95-Y	1.03422
1DB3	A	134-E,160-K,132-T,156-Y	1CV2	A	265-E,238-K,264-T,130-Y	1.05838
1DB3	A	134-E,160-K,132-T,156-Y	1CDG	A	81-E,106-K,108-T,158-Y	1.07369
1DB3	A	134-E,160-K,132-T,156-Y	1NWW	A	49-E,126-K,51-T,46-Y	1.09492
1DB3	A	134-E,160-K,132-T,156-Y	1E7Q	A	134-E,113-K,132-T,111-Y	1.10255
1DB3	A	134-E,160-K,132-T,156-Y	1R4Z	A	65-E,35-K,66-T,37-Y	1.1052
1DB3	A	134-E,160-K,132-T,156-Y	1F6D	A	335-E,341-K,337-T,346-Y	1.10757
1DB3	A	134-E,160-K,132-T,156-Y	3CSM	A	244-E,162-K,242-T,249-Y	1.12995
1DB3	A	134-E,160-K,132-T,156-Y	1CVR	A	132-E,422-K,424-T,420-Y	1.14152
1DB3	A	134-E,160-K,132-T,156-Y	1B3R	A	370-E,377-K,373-T,378-Y	1.1484
1DB3	A	134-E,160-K,132-T,156-Y	1LCI	A	344-E,206-K,343-T,401-Y	1.15544
1DB3	A	134-E,160-K,132-T,156-Y	1PVD	A	477-E,484-K,475-T,487-Y	1.16052
1DB3	A	134-E,160-K,132-T,156-Y	1X9H	A	212-E,198-K,183-T,195-Y	1.17933
1DB3	A	134-E,160-K,132-T,156-Y	1GET	B	356-E,392-K,355-T,371-Y	1.18561
1DB3	A	134-E,160-K,132-T,156-Y	1QQ5	A	64-E,41-K,62-T,45-Y	1.22384
1DB3	A	134-E,160-K,132-T,156-Y	1H7A	A	207-E,141-K,206-T,139-Y	1.24964
1DB3	A	134-E,160-K,132-T,156-Y	1G99	A	234-E,176-K,231-T,162-Y	1.25092
1DB3	A	134-E,160-K,132-T,156-Y	1USH	A	338-E,320-K,336-T,54-Y	1.26958
1DB3	A	134-E,160-K,132-T,156-Y	1QHO	A	314-E,318-K,311-T,317-Y	1.27634
1DB3	A	134-E,160-K,132-T,156-Y	1IM5	A	107-E,94-K,109-T,103-Y	1.28862
1DB3	A	134-E,160-K,132-T,156-Y	1QRR	A	148-E,186-K,145-T,182-Y	1.30967
1DB3	A	134-E,160-K,132-T,156-Y	1R1J	A	403-E,395-K,401-T,398-Y	1.31144
1DB3	A	134-E,160-K,132-T,156-Y	1LTQ	A	214-E,223-K,217-T,225-Y	1.31445
1DB3	A	134-E,160-K,132-T,156-Y	1PIX	A	540-E,546-K,477-T,550-Y	1.31546
1DB3	A	134-E,160-K,132-T,156-Y	1AQL	A	278-E,281-K,277-T,284-Y	1.31798
1DB3	A	134-E,160-K,132-T,156-Y	1T4C	A	273-E,270-K,274-T,279-Y	1.32549
1DB3	A	134-E,160-K,132-T,156-Y	1CD5	A	73-E,160-K,187-T,184-Y	1.33387
1DB3	A	134-E,160-K,132-T,156-Y	1DL2	A	290-E,283-K,288-T,280-Y	1.35725
1DB3	A	134-E,160-K,132-T,156-Y	1A4S	A	116-E,110-K,113-T,167-Y	1.36744
1DB3	A	134-E,160-K,132-T,156-Y	1N2C	A	212-E,267-K,214-T,290-Y	1.3761
1DB3	A	134-E,160-K,132-T,156-Y	1B66	B	107-E,130-K,106-T,141-Y	1.39218
1DB3	A	134-E,160-K,132-T,156-Y	1G0D	A	414-E,411-K,413-T,400-Y	1.40753
1DB3	A	134-E,160-K,132-T,156-Y	1IEC	A	251-E,255-K,248-T,253-Y	1.4163
1DB3	A	134-E,160-K,132-T,156-Y	1XYZ	A	677-E,623-K,627-T,670-Y	1.42648
1DB3	A	134-E,160-K,132-T,156-Y	2JXR	A	103-E,55-K,105-T,56-Y	1.43358
1DB3	A	134-E,160-K,132-T,156-Y	2BIF	A	71-E,57-K,59-T,53-Y	1.43534
1DB3	A	134-E,160-K,132-T,156-Y	1AA6	A	163-E,324-K,167-T,542-Y	1.44429
1DB3	A	134-E,160-K,132-T,156-Y	2DLN	A	220-E,215-K,221-T,216-Y	1.44513
1DB3	A	134-E,160-K,132-T,156-Y	1MPX	A	89-E,47-K,88-T,45-Y	1.44661
1DB3	A	134-E,160-K,132-T,156-Y	1OBA	A	243-E,255-K,241-T,253-Y	1.44802
1DB3	A	134-E,160-K,132-T,156-Y	1FOH	A	173-E,43-K,175-T,168-Y	1.45485
1DB3	A	134-E,160-K,132-T,156-Y	3R1R	A	405-E,320-K,409-T,335-Y	1.45539
1DB3	A	134-E,160-K,132-T,156-Y	1U5U	A	76-E,305-K,78-T,269-Y	1.45593
1DB3	A	134-E,160-K,132-T,156-Y	1S9C	A	26-E,105-K,23-T,20-Y	1.45759
1DD8	A	163-C,298-H,333-H,328-K,390-F,392-F	1KAS	A	163-C,303-H,340-H,335-K,398-F,400-F	0.277453
1DI1	A	206-K,112-F,178-F,333-W	1QV0	A	93-K,71-F,88-F,103-W	0.860444
1DI1	A	206-K,112-F,178-F,333-W	1NLN	A	109-K,125-F,73-F,136-W	1.08008
1DI1	A	206-K,112-F,178-F,333-W	1UCH	A	21-K,122-F,113-F,6-W	1.17997
1DI1	A	206-K,112-F,178-F,333-W	1BVZ	A	304-K,249-F,268-F,314-W	1.18401
1DI1	A	206-K,112-F,178-F,333-W	1K32	A	289-K,244-F,296-F,202-W	1.19203
1DI1	A	206-K,112-F,178-F,333-W	1GCU	A	91-K,257-F,9-F,110-W	1.19692
1DI1	A	206-K,112-F,178-F,333-W	1DII	A	408-K,395-F,465-F,321-W	1.21447
1DI1	A	206-K,112-F,178-F,333-W	1EHK	A	258-K,346-F,508-F,335-W	1.2645
1DI1	A	206-K,112-F,178-F,333-W	1HPL	A	419-K,360-F,430-F,402-W	1.28398
1DI1	A	206-K,112-F,178-F,333-W	7NN9	A	102-K,410-F,131-F,97-W	1.29475
1DI1	A	206-K,112-F,178-F,333-W	1CJY	A	488-K,397-F,291-F,346-W	1.31374
1DI1	A	206-K,112-F,178-F,333-W	1N2C	A	146-K,109-F,142-F,253-W	1.31572
1DI1	A	206-K,112-F,178-F,333-W	1DCO	A	72-K,49-F,43-F,25-W	1.32322
1DI1	A	206-K,112-F,178-F,333-W	1OG1	A	103-K,145-F,14-F,47-W	1.33212
1DI1	A	206-K,112-F,178-F,333-W	1FGJ	A	418-K,428-F,421-F,49-W	1.34885
1DI1	A	206-K,112-F,178-F,333-W	1D1Q	A	112-K,11-F,84-F,119-W	1.35679
1DI1	A	206-K,112-F,178-F,333-W	1O04	A	64-K,213-F,70-F,28-W	1.35808
1DI1	A	206-K,112-F,178-F,333-W	2GB0	A	86-K,259-F,84-F,127-W	1.37279
1DI1	A	206-K,112-F,178-F,333-W	1BH2	A	248-K,223-F,307-F,211-W	1.38516
1DI1	A	206-K,112-F,178-F,333-W	2F9R	A	146-K,165-F,141-F,280-W	1.39675
1DI1	A	206-K,112-F,178-F,333-W	1RQL	A	53-K,95-F,90-F,13-W	1.42429
1DI1	A	206-K,112-F,178-F,333-W	1R1J	A	158-K,374-F,507-F,173-W	1.44367
1DI1	A	206-K,112-F,178-F,333-W	2TS1	A	119-K,37-F,108-F,126-W	1.45178
1DI1	A	206-K,112-F,178-F,333-W	1FOH	A	529-K,587-F,515-F,659-W	1.47998
1DI1	A	206-K,112-F,178-F,333-W	1VOM	A	265-K,281-F,270-F,432-W	1.4969
1DII	A	474-R,380-E,436-H,473-Y	1O8A	A	522-R,123-E,513-H,523-Y	0.742975
1DII	A	474-R,380-E,436-H,473-Y	1VAO	A	504-R,410-E,466-H,503-Y	0.776695
1DII	A	474-R,380-E,436-H,473-Y	1FVA	A	156-R,175-E,139-H,155-Y	0.825387
1DII	A	474-R,380-E,436-H,473-Y	1FF3	A	135-R,154-E,118-H,134-Y	0.829974
1DII	A	474-R,380-E,436-H,473-Y	1K32	A	743-R,961-E,746-H,742-Y	0.918626
1DII	A	474-R,380-E,436-H,473-Y	1BIX	A	181-R,126-E,151-H,184-Y	0.967779
1DII	A	474-R,380-E,436-H,473-Y	1R1J	A	659-R,470-E,583-H,658-Y	0.974691
1DII	A	474-R,380-E,436-H,473-Y	1CGK	A	151-R,116-E,126-H,153-Y	0.997043
1DII	A	474-R,380-E,436-H,473-Y	1D6I	A	151-R,116-E,126-H,153-Y	1.04772
1DII	A	474-R,380-E,436-H,473-Y	1K4T	A	536-R,495-E,511-H,538-Y	1.05477
1DII	A	474-R,380-E,436-H,473-Y	2AHJ	D	75-R,110-E,5-H,72-Y	1.06828
1DII	A	474-R,380-E,436-H,473-Y	1AHJ	B	75-R,110-E,5-H,72-Y	1.08832
1DII	A	474-R,380-E,436-H,473-Y	1D3G	A	146-R,139-E,56-H,147-Y	1.10831
1DII	A	474-R,380-E,436-H,473-Y	1AKM	A	106-R,174-E,7-H,105-Y	1.14124
1DII	A	474-R,380-E,436-H,473-Y	2XIS	A	112-R,144-E,96-H,114-Y	1.14539
1DII	A	474-R,380-E,436-H,473-Y	1XQW	A	202-R,84-E,42-H,198-Y	1.15356
1DII	A	474-R,380-E,436-H,473-Y	1IU4	A	21-R,300-E,289-H,20-Y	1.18689
1DII	A	474-R,380-E,436-H,473-Y	1P5D	X	262-R,334-E,329-H,259-Y	1.19059
1DII	A	474-R,380-E,436-H,473-Y	1I8T	A	340-R,19-E,350-H,346-Y	1.2021
1DII	A	474-R,380-E,436-H,473-Y	1BZY	A	33-R,196-E,38-H,16-Y	1.20691
1DII	A	474-R,380-E,436-H,473-Y	1UCH	A	66-R,132-E,169-H,62-Y	1.22724
1DII	A	474-R,380-E,436-H,473-Y	1XX2	A	258-R,241-E,314-H,266-Y	1.23509
1DII	A	474-R,380-E,436-H,473-Y	1CI8	A	386-R,316-E,342-H,390-Y	1.2418
1DII	A	474-R,380-E,436-H,473-Y	2LIP	A	40-R,28-E,311-H,4-Y	1.2563
1DII	A	474-R,380-E,436-H,473-Y	1QRR	A	3-R,99-E,20-H,26-Y	1.27212
1DII	A	474-R,380-E,436-H,473-Y	1E7Q	A	156-R,54-E,92-H,150-Y	1.31137
1DII	A	474-R,380-E,436-H,473-Y	1U5U	A	349-R,140-E,67-H,353-Y	1.37237
1DII	A	474-R,380-E,436-H,473-Y	2TPL	A	198-R,233-E,242-H,247-Y	1.39226
1DII	A	474-R,380-E,436-H,473-Y	1GPA	A	49-R,162-E,57-H,51-Y	1.45791
1DII	A	474-R,380-E,436-H,473-Y	1AZW	A	73-R,218-E,41-H,25-Y	1.47204
1DII	A	474-R,380-E,436-H,473-Y	1DQA	A	515-R,466-E,488-H,517-Y	1.48559
1DII	A	474-R,380-E,436-H,473-Y	1CS1	C	118-R,144-E,81-H,117-Y	1.48814
1DII	A	474-R,380-E,436-H,473-Y	1D2T	A	183-R,171-E,150-H,188-Y	1.49018
1DII	A	474-R,380-E,436-H,473-Y	1BG0	A	309-R,225-E,185-H,323-Y	1.49286
1DII	A	474-R,380-E,436-H,473-Y	1KC7	A	219-R,478-E,440-H,223-Y	1.49684
1DIN	A	171-D,123-C,202-H,37-I,124-L	1CVR	A	163-D,147-C,166-H,182-I,146-L	1.2742
1DIN	A	171-D,123-C,202-H,37-I,124-L	1A0J	A	102-D,42-C,57-H,63-I,33-L	1.38717
1DIN	A	171-D,123-C,202-H,37-I,124-L	1KZL	A	104-D,48-C,102-H,42-I,49-L	1.40005
1DIO	A	335-D,296-Q,170-E,143-H	1D8C	A	351-D,7-Q,41-E,44-H	0.568739
1DIO	A	335-D,296-Q,170-E,143-H	1DD8	A	183-D,178-Q,244-E,245-H	0.820533
1DIO	A	335-D,296-Q,170-E,143-H	1DL2	A	534-D,541-Q,290-E,289-H	0.828234
1DIO	A	335-D,296-Q,170-E,143-H	1UAE	A	260-D,255-Q,188-E,299-H	0.832593
1DIO	A	335-D,296-Q,170-E,143-H	1FGJ	A	170-D,236-Q,179-E,176-H	0.836102
1DIO	A	335-D,296-Q,170-E,143-H	1KC7	A	804-D,772-Q,833-E,834-H	0.841956
1DIO	A	335-D,296-Q,170-E,143-H	1CEL	A	179-D,175-Q,239-E,206-H	0.9261
1DIO	A	335-D,296-Q,170-E,143-H	1USH	A	233-D,280-Q,225-E,226-H	0.96703
1DIO	A	335-D,296-Q,170-E,143-H	1DII	A	516-D,480-Q,495-E,496-H	1.02186
1DIO	A	335-D,296-Q,170-E,143-H	1ODT	C	203-D,305-Q,299-E,298-H	1.04718
1DIO	A	335-D,296-Q,170-E,143-H	2TPL	A	433-D,429-Q,354-E,355-H	1.05931
1DIO	A	335-D,296-Q,170-E,143-H	1HTI	A	227-D,202-Q,186-E,185-H	1.08134
1DIO	A	335-D,296-Q,170-E,143-H	1BCR	B	336-D,406-Q,398-E,397-H	1.08617
1DIO	A	335-D,296-Q,170-E,143-H	1QRR	A	267-D,293-Q,348-E,350-H	1.08729
1DIO	A	335-D,296-Q,170-E,143-H	1DQR	A	69-D,10-Q,62-E,65-H	1.13838
1DIO	A	335-D,296-Q,170-E,143-H	1AA6	A	603-D,640-Q,582-E,585-H	1.14551
1DIO	A	335-D,296-Q,170-E,143-H	1GIM	A	108-D,184-Q,166-E,168-H	1.15332
1DIO	A	335-D,296-Q,170-E,143-H	1AZW	A	79-D,68-Q,230-E,232-H	1.17202
1DIO	A	335-D,296-Q,170-E,143-H	1PIX	A	543-D,29-Q,36-E,38-H	1.20789
1DIO	A	335-D,296-Q,170-E,143-H	2PLC	A	133-D,140-Q,177-E,179-H	1.21531
1DIO	A	335-D,296-Q,170-E,143-H	1TPH	1	227-D,202-Q,186-E,185-H	1.21705
1DIO	A	335-D,296-Q,170-E,143-H	1S9C	A	127-D,92-Q,95-E,139-H	1.30011
1DIO	A	335-D,296-Q,170-E,143-H	2PGD	A	206-D,414-Q,199-E,202-H	1.30184
1DIO	A	335-D,296-Q,170-E,143-H	1E7Q	A	157-D,237-Q,230-E,229-H	1.30712
1DIO	A	335-D,296-Q,170-E,143-H	1FCQ	A	145-D,151-Q,140-E,141-H	1.33378
1DIO	A	335-D,296-Q,170-E,143-H	1CHD	A	231-D,189-Q,235-E,248-H	1.33465
1DIO	A	335-D,296-Q,170-E,143-H	1BWZ	A	144-D,174-Q,180-E,182-H	1.3367
1DIO	A	335-D,296-Q,170-E,143-H	1DB3	A	225-D,260-Q,187-E,186-H	1.34109
1DIO	A	335-D,296-Q,170-E,143-H	1BVZ	A	320-D,317-Q,228-E,230-H	1.34777
1DIO	A	335-D,296-Q,170-E,143-H	1AUI	A	118-D,94-Q,282-E,281-H	1.35944
1DIO	A	335-D,296-Q,170-E,143-H	1QHO	A	178-D,184-Q,269-E,267-H	1.3854
1DIO	A	335-D,296-Q,170-E,143-H	1NBF	A	533-D,539-Q,266-E,269-H	1.39508
1DIO	A	335-D,296-Q,170-E,143-H	1SZD	A	118-D,123-Q,133-E,135-H	1.39796
1DIO	A	335-D,296-Q,170-E,143-H	1O8A	A	377-D,369-Q,384-E,383-H	1.42534
1DIO	A	335-D,296-Q,170-E,143-H	1MPX	A	521-D,473-Q,525-E,582-H	1.42653
1DIO	A	335-D,296-Q,170-E,143-H	1ZOI	A	211-D,216-Q,112-E,110-H	1.4302
1DIO	A	335-D,296-Q,170-E,143-H	1CZF	A	158-D,155-Q,95-E,96-H	1.43276
1DIO	A	335-D,296-Q,170-E,143-H	1CQJ	B	234-D,91-Q,5-E,4-H	1.43658
1DIO	A	335-D,296-Q,170-E,143-H	1THG	A	520-D,502-Q,515-E,517-H	1.44227
1DIO	A	335-D,296-Q,170-E,143-H	1XNY	B	78-D,147-Q,115-E,70-H	1.44358
1DIO	A	335-D,296-Q,170-E,143-H	1S95	A	271-D,246-Q,428-E,427-H	1.44852
1DIO	A	335-D,296-Q,170-E,143-H	1HRK	A	225-D,398-Q,393-E,388-H	1.47133
1DIO	A	335-D,296-Q,170-E,143-H	1N2C	A	117-D,90-Q,153-E,83-H	1.47376
1DIO	A	335-D,296-Q,170-E,143-H	2SQC	A	482-D,517-Q,524-E,526-H	1.48175
1DIO	A	335-D,296-Q,170-E,143-H	2PDA	A	9-D,450-Q,148-E,150-H	1.48187
1DIO	A	335-D,296-Q,170-E,143-H	1BQC	A	232-D,169-Q,237-E,228-H	1.49994
1DL2	A	136-R,275-D,132-E,435-E	1REQ	A	584-R,458-D,582-E,573-E	0.533951
1DL2	A	136-R,275-D,132-E,435-E	1PFK	A	240-R,200-D,235-E,187-E	0.693179
1DL2	A	136-R,275-D,132-E,435-E	1GCU	A	276-R,253-D,273-E,96-E	0.773331
1DL2	A	136-R,275-D,132-E,435-E	1PNT	A	150-R,86-D,154-E,114-E	0.775545
1DL2	A	136-R,275-D,132-E,435-E	1D1Q	A	39-R,44-D,37-E,86-E	0.895711
1DL2	A	136-R,275-D,132-E,435-E	3CSM	A	146-R,115-D,149-E,123-E	0.901762
1DL2	A	136-R,275-D,132-E,435-E	1FY2	A	98-R,72-D,96-E,78-E	0.907235
1DL2	A	136-R,275-D,132-E,435-E	1AFW	A	301-R,338-D,417-E,341-E	0.916843
1DL2	A	136-R,275-D,132-E,435-E	1PIX	A	548-R,296-D,552-E,334-E	0.937177
1DL2	A	136-R,275-D,132-E,435-E	1JCH	A	432-R,420-D,430-E,342-E	0.939188
1DL2	A	136-R,275-D,132-E,435-E	1BWL	A	243-R,229-D,189-E,271-E	0.950225
1DL2	A	136-R,275-D,132-E,435-E	1AL6	A	117-R,8-D,113-E,169-E	0.963414
1DL2	A	136-R,275-D,132-E,435-E	1DVE	A	198-R,12-D,194-E,19-E	0.96381
1DL2	A	136-R,275-D,132-E,435-E	7NN9	A	430-R,460-D,433-E,425-E	0.963992
1DL2	A	136-R,275-D,132-E,435-E	1FOH	A	140-R,126-D,139-E,196-E	0.972971
1DL2	A	136-R,275-D,132-E,435-E	2PFL	A	66-R,324-D,64-E,745-E	0.979607
1DL2	A	136-R,275-D,132-E,435-E	1NLU	A	257-R,140-D,241-E,175-E	0.98065
1DL2	A	136-R,275-D,132-E,435-E	1PP4	A	53-R,87-D,51-E,115-E	0.988551
1DL2	A	136-R,275-D,132-E,435-E	2DLN	A	202-R,211-D,187-E,220-E	0.990303
1DL2	A	136-R,275-D,132-E,435-E	1EI5	A	295-R,45-D,315-E,201-E	0.992023
1DL2	A	136-R,275-D,132-E,435-E	1R1J	A	256-R,149-D,258-E,388-E	1.0073
1DL2	A	136-R,275-D,132-E,435-E	1MPX	A	90-R,118-D,89-E,176-E	1.00777
1DL2	A	136-R,275-D,132-E,435-E	1VOM	A	232-R,454-D,459-E,223-E	1.02193
1DL2	A	136-R,275-D,132-E,435-E	1A16	A	173-R,164-D,171-E,133-E	1.02417
1DL2	A	136-R,275-D,132-E,435-E	1XQW	A	153-R,244-D,147-E,213-E	1.02759
1DL2	A	136-R,275-D,132-E,435-E	2PIA	A	55-R,263-D,273-E,5-E	1.02881
1DL2	A	136-R,275-D,132-E,435-E	1BVZ	A	377-R,358-D,378-E,354-E	1.03003
1DL2	A	136-R,275-D,132-E,435-E	1UCH	A	215-R,204-D,214-E,182-E	1.03236
1DL2	A	136-R,275-D,132-E,435-E	1LCI	A	267-R,279-D,269-E,48-E	1.04557
1DL2	A	136-R,275-D,132-E,435-E	1D8C	A	51-R,40-D,49-E,353-E	1.05794
1DL2	A	136-R,275-D,132-E,435-E	1A6D	A	386-R,57-D,383-E,70-E	1.06337
1DL2	A	136-R,275-D,132-E,435-E	1B3R	A	33-R,22-D,36-E,58-E	1.06368
1DL2	A	136-R,275-D,132-E,435-E	1C3C	B	21-R,84-D,25-E,75-E	1.06781
1DL2	A	136-R,275-D,132-E,435-E	3NOS	A	166-R,129-D,169-E,147-E	1.07272
1DL2	A	136-R,275-D,132-E,435-E	1KFU	L	317-R,330-D,323-E,271-E	1.07364
1DL2	A	136-R,275-D,132-E,435-E	1GIM	A	96-R,195-D,95-E,101-E	1.07604
1DL2	A	136-R,275-D,132-E,435-E	1XNY	B	228-R,140-D,222-E,244-E	1.08233
1DL2	A	136-R,275-D,132-E,435-E	1VAS	A	117-R,14-D,120-E,20-E	1.08396
1DL2	A	136-R,275-D,132-E,435-E	1JXA	A	21-R,241-D,18-E,396-E	1.08757
1DL2	A	136-R,275-D,132-E,435-E	1EZ1	A	114-R,286-D,279-E,82-E	1.08773
1DL2	A	136-R,275-D,132-E,435-E	1GPA	A	409-R,360-D,405-E,366-E	1.09164
1DL2	A	136-R,275-D,132-E,435-E	1PII	A	172-R,187-D,168-E,214-E	1.10312
1DL2	A	136-R,275-D,132-E,435-E	1O8A	A	314-R,415-D,318-E,376-E	1.10463
1DL2	A	136-R,275-D,132-E,435-E	1WD8	A	555-R,432-D,551-E,411-E	1.10588
1DL2	A	136-R,275-D,132-E,435-E	1E0C	A	125-R,89-D,123-E,38-E	1.10931
1DL2	A	136-R,275-D,132-E,435-E	1M9C	A	144-R,9-D,143-E,15-E	1.11224
1DL2	A	136-R,275-D,132-E,435-E	1Q6L	B	74-R,49-D,78-E,42-E	1.1165
1DL2	A	136-R,275-D,132-E,435-E	1FGH	A	740-R,185-D,737-E,669-E	1.11764
1DL2	A	136-R,275-D,132-E,435-E	2TS1	A	313-R,242-D,309-E,250-E	1.11968
1DL2	A	136-R,275-D,132-E,435-E	1OG1	A	88-R,8-D,92-E,196-E	1.12124
1DL2	A	136-R,275-D,132-E,435-E	1X9Y	A	174-R,98-D,168-E,162-E	1.13558
1DL2	A	136-R,275-D,132-E,435-E	1P4N	A	129-R,325-D,319-E,331-E	1.14048
1DL2	A	136-R,275-D,132-E,435-E	1S95	A	371-R,364-D,370-E,228-E	1.14159
1DL2	A	136-R,275-D,132-E,435-E	3S8R	A	605-R,666-D,624-E,460-E	1.14205
1DL2	A	136-R,275-D,132-E,435-E	1B65	A	207-R,318-D,203-E,314-E	1.14277
1DL2	A	136-R,275-D,132-E,435-E	1PYM	A	180-R,134-D,177-E,114-E	1.15003
1DL2	A	136-R,275-D,132-E,435-E	1SME	A	176-R,4-D,175-E,7-E	1.18047
1DL2	A	136-R,275-D,132-E,435-E	1DWO	A	155-R,127-D,156-E,132-E	1.18856
1DL2	A	136-R,275-D,132-E,435-E	1CS1	C	350-R,307-D,348-E,303-E	1.18952
1DL2	A	136-R,275-D,132-E,435-E	2TPL	A	447-R,454-D,442-E,360-E	1.18995
1DL2	A	136-R,275-D,132-E,435-E	1DB3	A	111-R,80-D,114-E,76-E	1.19652
1DL2	A	136-R,275-D,132-E,435-E	1KC7	A	523-R,374-D,522-E,369-E	1.19737
1DL2	A	136-R,275-D,132-E,435-E	1IU4	A	100-R,219-D,103-E,115-E	1.21095
1DL2	A	136-R,275-D,132-E,435-E	1FGJ	A	178-R,11-D,182-E,24-E	1.21283
1DL2	A	136-R,275-D,132-E,435-E	1PKN	A	277-R,295-D,274-E,303-E	1.21915
1DL2	A	136-R,275-D,132-E,435-E	1E7Q	A	21-R,57-D,24-E,226-E	1.2213
1DL2	A	136-R,275-D,132-E,435-E	1G99	A	362-R,283-D,334-E,289-E	1.23846
1DL2	A	136-R,275-D,132-E,435-E	1L1L	A	574-R,579-D,607-E,601-E	1.24445
1DL2	A	136-R,275-D,132-E,435-E	1K32	A	743-R,699-D,741-E,1010-E	1.24919
1DL2	A	136-R,275-D,132-E,435-E	1T4C	A	39-R,406-D,37-E,421-E	1.25016
1DL2	A	136-R,275-D,132-E,435-E	1FUG	B	69-R,28-D,66-E,42-E	1.2562
1DL2	A	136-R,275-D,132-E,435-E	1GET	B	320-R,133-D,323-E,296-E	1.25743
1DL2	A	136-R,275-D,132-E,435-E	2PDA	A	831-R,794-D,830-E,1055-E	1.2587
1DL2	A	136-R,275-D,132-E,435-E	1G0D	A	124-R,48-D,123-E,92-E	1.26678
1DL2	A	136-R,275-D,132-E,435-E	1RHS	A	248-R,65-D,277-E,61-E	1.26772
1DL2	A	136-R,275-D,132-E,435-E	1BZC	A	199-R,148-D,200-E,297-E	1.26915
1DL2	A	136-R,275-D,132-E,435-E	1AA6	A	68-R,81-D,76-E,89-E	1.26985
1DL2	A	136-R,275-D,132-E,435-E	1AKM	A	251-R,280-D,299-E,291-E	1.27014
1DL2	A	136-R,275-D,132-E,435-E	2YPN	A	260-R,254-D,275-E,223-E	1.27123
1DL2	A	136-R,275-D,132-E,435-E	2NMT	A	262-R,356-D,317-E,379-E	1.27517
1DL2	A	136-R,275-D,132-E,435-E	2SQC	A	613-R,530-D,593-E,583-E	1.27591
1DL2	A	136-R,275-D,132-E,435-E	1DIO	A	75-R,52-D,77-E,115-E	1.28032
1DL2	A	136-R,275-D,132-E,435-E	1B6B	B	128-R,44-D,52-E,87-E	1.28092
1DL2	A	136-R,275-D,132-E,435-E	2DW7	A	109-R,272-D,108-E,301-E	1.28229
1DL2	A	136-R,275-D,132-E,435-E	1BQC	A	10-R,119-D,18-E,157-E	1.28473
1DL2	A	136-R,275-D,132-E,435-E	1YTW	A	272-R,300-D,268-E,314-E	1.29454
1DL2	A	136-R,275-D,132-E,435-E	2XIS	A	177-R,245-D,132-E,181-E	1.29511
1DL2	A	136-R,275-D,132-E,435-E	1SES	B	344-R,322-D,345-E,115-E	1.30236
1DL2	A	136-R,275-D,132-E,435-E	1OHH	E	412-R,471-D,454-E,464-E	1.30249
1DL2	A	136-R,275-D,132-E,435-E	1FO6	A	21-R,267-D,22-E,240-E	1.30536
1DL2	A	136-R,275-D,132-E,435-E	1LJL	A	116-R,56-D,120-E,50-E	1.3099
1DL2	A	136-R,275-D,132-E,435-E	2FQQ	A	178-R,254-D,171-E,250-E	1.31343
1DL2	A	136-R,275-D,132-E,435-E	1MOQ	A	311-R,432-D,315-E,569-E	1.31562
1DL2	A	136-R,275-D,132-E,435-E	1X9H	A	284-R,272-D,282-E,200-E	1.31674
1DL2	A	136-R,275-D,132-E,435-E	1E7L	A	28-R,40-D,29-E,65-E	1.31845
1DL2	A	136-R,275-D,132-E,435-E	1AJ8	A	293-R,312-D,295-E,229-E	1.32101
1DL2	A	136-R,275-D,132-E,435-E	1BWP	A	127-R,33-D,85-E,40-E	1.32574
1DL2	A	136-R,275-D,132-E,435-E	1BS4	A	97-R,61-D,88-E,41-E	1.32784
1DL2	A	136-R,275-D,132-E,435-E	1I8D	A	86-R,62-D,85-E,53-E	1.33129
1DL2	A	136-R,275-D,132-E,435-E	1QPR	B	17-R,28-D,21-E,104-E	1.33212
1DL2	A	136-R,275-D,132-E,435-E	1RK2	A	171-R,182-D,190-E,176-E	1.33491
1DL2	A	136-R,275-D,132-E,435-E	1AUI	A	173-R,121-D,172-E,152-E	1.34422
1DL2	A	136-R,275-D,132-E,435-E	1F6D	A	313-R,358-D,315-E,117-E	1.34709
1DL2	A	136-R,275-D,132-E,435-E	1Q3Q	A	421-R,140-D,417-E,133-E	1.35353
1DL2	A	136-R,275-D,132-E,435-E	1AHJ	B	132-R,165-D,134-E,177-E	1.35486
1DL2	A	136-R,275-D,132-E,435-E	1PA9	A	301-R,286-D,297-E,34-E	1.35849
1DL2	A	136-R,275-D,132-E,435-E	1KZH	A	509-R,206-D,552-E,275-E	1.35951
1DL2	A	136-R,275-D,132-E,435-E	1XVA	A	101-R,70-D,97-E,77-E	1.36044
1DL2	A	136-R,275-D,132-E,435-E	1UAE	A	252-R,404-D,15-E,400-E	1.36054
1DL2	A	136-R,275-D,132-E,435-E	1PTD	A	290-R,216-D,287-E,223-E	1.36219
1DL2	A	136-R,275-D,132-E,435-E	1LTQ	A	288-R,254-D,284-E,260-E	1.36471
1DL2	A	136-R,275-D,132-E,435-E	2AHJ	D	132-R,165-D,134-E,177-E	1.37481
1DL2	A	136-R,275-D,132-E,435-E	1ZIO	A	71-R,61-D,70-E,94-E	1.37757
1DL2	A	136-R,275-D,132-E,435-E	1BSJ	A	66-R,33-D,68-E,41-E	1.38275
1DL2	A	136-R,275-D,132-E,435-E	1CV2	A	20-R,25-D,15-E,10-E	1.38265
1DL2	A	136-R,275-D,132-E,435-E	1NZY	A	8-R,46-D,10-E,43-E	1.38374
1DL2	A	136-R,275-D,132-E,435-E	1QQ5	A	30-R,84-D,24-E,64-E	1.38413
1DL2	A	136-R,275-D,132-E,435-E	1MKA	A	4-R,37-D,5-E,10-E	1.38731
1DL2	A	136-R,275-D,132-E,435-E	2BBK	L	99-R,32-D,101-E,92-E	1.39674
1DL2	A	136-R,275-D,132-E,435-E	1BWZ	A	115-R,241-D,263-E,200-E	1.39815
1DL2	A	136-R,275-D,132-E,435-E	2BIF	A	136-R,211-D,135-E,145-E	1.39855
1DL2	A	136-R,275-D,132-E,435-E	1RPT	A	176-R,258-D,19-E,208-E	1.40096
1DL2	A	136-R,275-D,132-E,435-E	1A41	A	206-R,221-D,210-E,124-E	1.40867
1DL2	A	136-R,275-D,132-E,435-E	1QI9	A	349-R,368-D,351-E,47-E	1.41449
1DL2	A	136-R,275-D,132-E,435-E	2JXR	A	185-R,290-D,191-E,293-E	1.41801
1DL2	A	136-R,275-D,132-E,435-E	1C4Z	A	505-R,543-D,537-E,550-E	1.41826
1DL2	A	136-R,275-D,132-E,435-E	1CQQ	A	33-R,50-D,81-E,46-E	1.42129
1DL2	A	136-R,275-D,132-E,435-E	5EAT	A	115-R,162-D,493-E,124-E	1.42235
1DL2	A	136-R,275-D,132-E,435-E	1EH5	A	248-R,237-D,254-E,242-E	1.42727
1DL2	A	136-R,275-D,132-E,435-E	1QRR	A	3-R,32-D,27-E,84-E	1.42829
1DL2	A	136-R,275-D,132-E,435-E	1L7Q	A	336-R,355-D,348-E,440-E	1.42912
1DL2	A	136-R,275-D,132-E,435-E	1NBA	A	196-R,232-D,222-E,80-E	1.43039
1DL2	A	136-R,275-D,132-E,435-E	1P5D	X	348-R,236-D,351-E,361-E	1.43752
1DL2	A	136-R,275-D,132-E,435-E	1K4L	A	141-R,125-D,72-E,47-E	1.44064
1DL2	A	136-R,275-D,132-E,435-E	2HGS	A	360-R,458-D,399-E,378-E	1.44123
1DL2	A	136-R,275-D,132-E,435-E	1U5U	A	236-R,115-D,234-E,178-E	1.44371
1DL2	A	136-R,275-D,132-E,435-E	1XS1	A	22-R,108-D,95-E,161-E	1.44968
1DL2	A	136-R,275-D,132-E,435-E	1AKO	A	170-R,160-D,166-E,183-E	1.45048
1DL2	A	136-R,275-D,132-E,435-E	1L7N	A	201-R,11-D,199-E,20-E	1.45085
1DL2	A	136-R,275-D,132-E,435-E	1VR7	A	104-R,21-D,14-E,29-E	1.45224
1DL2	A	136-R,275-D,132-E,435-E	1Q6X	A	78-R,22-D,80-E,456-E	1.45477
1DL2	A	136-R,275-D,132-E,435-E	1KAS	A	226-R,376-D,225-E,314-E	1.45552
1DL2	A	136-R,275-D,132-E,435-E	1TZ3	A	146-R,134-D,143-E,174-E	1.4561
1DL2	A	136-R,275-D,132-E,435-E	1S9C	A	245-R,127-D,91-E,95-E	1.45727
1DL2	A	136-R,275-D,132-E,435-E	1BTL	A	178-R,157-D,177-E,147-E	1.45827
1DL2	A	136-R,275-D,132-E,435-E	2HI7	B	83-R,117-D,47-E,112-E	1.45841
1DL2	A	136-R,275-D,132-E,435-E	1GOG	A	125-R,524-D,86-E,117-E	1.46593
1DL2	A	136-R,275-D,132-E,435-E	1NBF	A	520-R,441-D,521-E,435-E	1.46691
1DL2	A	136-R,275-D,132-E,435-E	1RQL	A	36-R,55-D,31-E,62-E	1.4671
1DL2	A	136-R,275-D,132-E,435-E	1D3G	A	231-R,190-D,229-E,197-E	1.46878
1DL2	A	136-R,275-D,132-E,435-E	1FCQ	A	330-R,277-D,284-E,318-E	1.47822
1DL2	A	136-R,275-D,132-E,435-E	1BZY	A	199-R,137-D,196-E,133-E	1.48531
1DL2	A	136-R,275-D,132-E,435-E	1BRW	A	216-R,238-D,213-E,430-E	1.48587
1DL2	A	136-R,275-D,132-E,435-E	2NPX	A	307-R,105-D,18-E,315-E	1.48672
1DL2	A	136-R,275-D,132-E,435-E	1JH6	A	31-R,143-D,28-E,137-E	1.48992
1DL2	A	136-R,275-D,132-E,435-E	1DJO	A	1332-R,1170-D,1336-E,1311-E	1.49056
1DL2	A	136-R,275-D,132-E,435-E	1V0Y	A	373-R,343-D,338-E,398-E	1.49242
1DL2	A	136-R,275-D,132-E,435-E	1AZW	A	190-R,79-D,187-E,230-E	1.49405
1DL2	A	136-R,275-D,132-E,435-E	1BIX	A	187-R,210-D,190-E,154-E	1.49435
1DL2	A	136-R,275-D,132-E,435-E	1QHO	A	226-R,285-D,256-E,319-E	1.49436
1DL2	A	136-R,275-D,132-E,435-E	1F8M	A	386-R,140-D,385-E,144-E	1.49627
1DL2	A	136-R,275-D,132-E,435-E	1N2C	A	350-R,36-D,373-E,7-E	1.49725
1DS2	E	102-D,193-G,57-H,195-S	1A0J	A	102-D,193-G,57-H,195-S	0.226627
1DS2	E	102-D,193-G,57-H,195-S	1RTF	B	102-D,193-G,57-H,195-S	0.296727
1DS2	E	102-D,193-G,57-H,195-S	1SSX	A	102-D,193-G,57-H,195-S	0.359642
1DS2	E	102-D,193-G,57-H,195-S	1RGQ	A	84-D,140-G,60-H,142-S	0.613556
1DS2	E	102-D,193-G,57-H,195-S	1D3G	A	99-D,183-G,101-H,120-S	0.700291
1DS2	E	102-D,193-G,57-H,195-S	1EH5	A	43-D,141-G,39-H,115-S	0.723585
1DS2	E	102-D,193-G,57-H,195-S	1FOH	A	593-D,517-G,565-H,563-S	0.823888
1DS2	E	102-D,193-G,57-H,195-S	1N2C	A	200-D,69-G,196-H,67-S	0.827859
1DS2	E	102-D,193-G,57-H,195-S	1L1D	A	475-D,498-G,477-H,500-S	0.912251
1DS2	E	102-D,193-G,57-H,195-S	1BRW	A	80-D,111-G,82-H,110-S	0.931797
1DS2	E	102-D,193-G,57-H,195-S	1DJO	A	1101-D,1136-G,1098-H,1125-S	0.959253
1DS2	E	102-D,193-G,57-H,195-S	1AFW	A	60-D,111-G,103-H,110-S	0.967137
1DS2	E	102-D,193-G,57-H,195-S	1IM5	A	52-D,66-G,71-H,60-S	0.9944
1DS2	E	102-D,193-G,57-H,195-S	1AQL	A	320-D,106-G,435-H,194-S	0.998206
1DS2	E	102-D,193-G,57-H,195-S	1ZOI	A	227-D,99-G,256-H,97-S	1.00133
1DS2	E	102-D,193-G,57-H,195-S	1AGY	A	175-D,41-G,188-H,120-S	1.011
1DS2	E	102-D,193-G,57-H,195-S	1N2T	A	111-D,198-G,114-H,164-S	1.02498
1DS2	E	102-D,193-G,57-H,195-S	1R4Z	A	133-D,79-G,156-H,77-S	1.03761
1DS2	E	102-D,193-G,57-H,195-S	1AUO	A	168-D,116-G,199-H,114-S	1.03965
1DS2	E	102-D,193-G,57-H,195-S	1K82	A	45-D,99-G,24-H,97-S	1.05295
1DS2	E	102-D,193-G,57-H,195-S	1QRG	A	61-D,77-G,81-H,57-S	1.08798
1DS2	E	102-D,193-G,57-H,195-S	1AZW	A	266-D,112-G,294-H,110-S	1.09511
1DS2	E	102-D,193-G,57-H,195-S	1TYS	A	214-D,25-G,212-H,210-S	1.10517
1DS2	E	102-D,193-G,57-H,195-S	1RO7	A	181-D,10-G,184-H,161-S	1.10597
1DS2	E	102-D,193-G,57-H,195-S	1A8S	A	224-D,96-G,253-H,94-S	1.10816
1DS2	E	102-D,193-G,57-H,195-S	1EZ1	A	46-D,24-G,51-H,20-S	1.10977
1DS2	E	102-D,193-G,57-H,195-S	1CEL	A	214-D,234-G,228-H,148-S	1.12352
1DS2	E	102-D,193-G,57-H,195-S	1B93	A	20-D,70-G,19-H,65-S	1.12539
1DS2	E	102-D,193-G,57-H,195-S	1MPX	A	307-D,177-G,340-H,198-S	1.13829
1DS2	E	102-D,193-G,57-H,195-S	2LIP	A	264-D,16-G,286-H,87-S	1.1491
1DS2	E	102-D,193-G,57-H,195-S	1QTN	A	285-D,318-G,242-H,316-S	1.1639
1DS2	E	102-D,193-G,57-H,195-S	1PJA	A	228-D,113-G,283-H,111-S	1.17399
1DS2	E	102-D,193-G,57-H,195-S	1AUK	A	61-D,366-G,328-H,368-S	1.17502
1DS2	E	102-D,193-G,57-H,195-S	1QHO	A	228-D,236-G,232-H,238-S	1.19317
1DS2	E	102-D,193-G,57-H,195-S	1G0D	A	415-D,420-G,416-H,418-S	1.20428
1DS2	E	102-D,193-G,57-H,195-S	1EC9	A	423-D,209-G,32-H,29-S	1.20933
1DS2	E	102-D,193-G,57-H,195-S	1B66	B	88-D,47-G,89-H,22-S	1.23472
1DS2	E	102-D,193-G,57-H,195-S	13PK	A	316-D,256-G,288-H,258-S	1.24246
1DS2	E	102-D,193-G,57-H,195-S	1REQ	A	611-D,660-G,610-H,656-S	1.24648
1DS2	E	102-D,193-G,57-H,195-S	1PP4	A	75-D,15-G,73-H,9-S	1.25301
1DS2	E	102-D,193-G,57-H,195-S	1V0Y	A	177-D,27-G,251-H,214-S	1.25672
1DS2	E	102-D,193-G,57-H,195-S	1DUB	A	270-D,83-G,290-H,233-S	1.25745
1DS2	E	102-D,193-G,57-H,195-S	1QI9	A	67-D,100-G,60-H,57-S	1.25827
1DS2	E	102-D,193-G,57-H,195-S	2HGS	A	251-D,246-G,290-H,247-S	1.26037
1DS2	E	102-D,193-G,57-H,195-S	1CI8	A	97-D,130-G,122-H,129-S	1.26721
1DS2	E	102-D,193-G,57-H,195-S	1RBL	A	473-D,344-G,310-H,341-S	1.28235
1DS2	E	102-D,193-G,57-H,195-S	1CHD	A	231-D,287-G,233-H,259-S	1.28313
1DS2	E	102-D,193-G,57-H,195-S	1IDJ	A	197-D,258-G,232-H,234-S	1.28576
1DS2	E	102-D,193-G,57-H,195-S	1L1L	A	479-D,624-G,564-H,622-S	1.29486
1DS2	E	102-D,193-G,57-H,195-S	1EI5	A	425-D,468-G,424-H,469-S	1.30075
1DS2	E	102-D,193-G,57-H,195-S	1C2T	A	144-D,133-G,137-H,110-S	1.32546
1DS2	E	102-D,193-G,57-H,195-S	1CZF	A	135-D,185-G,132-H,187-S	1.33108
1DS2	E	102-D,193-G,57-H,195-S	1MYR	A	52-D,63-G,56-H,62-S	1.33605
1DS2	E	102-D,193-G,57-H,195-S	1K32	A	47-D,290-G,277-H,288-S	1.34537
1DS2	E	102-D,193-G,57-H,195-S	1OKG	A	179-D,286-G,201-H,282-S	1.36145
1DS2	E	102-D,193-G,57-H,195-S	2PDA	A	126-D,89-G,127-H,87-S	1.36784
1DS2	E	102-D,193-G,57-H,195-S	1R1J	A	590-D,548-G,587-H,547-S	1.36939
1DS2	E	102-D,193-G,57-H,195-S	1EEJ	A	207-D,190-G,209-H,188-S	1.3703
1DS2	E	102-D,193-G,57-H,195-S	1BS0	A	204-D,213-G,207-H,219-S	1.37117
1DS2	E	102-D,193-G,57-H,195-S	1QCN	A	123-D,252-G,160-H,254-S	1.37792
1DS2	E	102-D,193-G,57-H,195-S	1D2T	A	108-D,74-G,150-H,72-S	1.37839
1DS2	E	102-D,193-G,57-H,195-S	1R4F	A	40-D,117-G,9-H,71-S	1.37888
1DS2	E	102-D,193-G,57-H,195-S	1KZH	A	208-D,313-G,257-H,254-S	1.39538
1DS2	E	102-D,193-G,57-H,195-S	1S9C	A	200-D,208-G,198-H,205-S	1.39725
1DS2	E	102-D,193-G,57-H,195-S	1VR7	A	79-D,38-G,64-H,37-S	1.42878
1DS2	E	102-D,193-G,57-H,195-S	1CDG	A	313-D,256-G,270-H,279-S	1.44166
1DS2	E	102-D,193-G,57-H,195-S	1RPX	A	72-D,207-G,74-H,16-S	1.44241
1DS2	E	102-D,193-G,57-H,195-S	1AM2	A	30-D,71-G,52-H,1-S	1.44579
1DS2	E	102-D,193-G,57-H,195-S	1U5U	A	220-D,228-G,189-H,227-S	1.45182
1DS2	E	102-D,193-G,57-H,195-S	1VAO	A	122-D,117-G,56-H,118-S	1.45522
1DS2	E	102-D,193-G,57-H,195-S	1GCU	A	81-D,162-G,79-H,77-S	1.45984
1DS2	E	102-D,193-G,57-H,195-S	1RK2	A	182-D,237-G,213-H,232-S	1.4604
1DS2	E	102-D,193-G,57-H,195-S	1DD8	A	213-D,228-G,47-H,208-S	1.46828
1DS2	E	102-D,193-G,57-H,195-S	1GQ8	A	136-D,80-G,112-H,81-S	1.4882
1DS2	E	102-D,193-G,57-H,195-S	1OHH	E	195-D,204-G,198-H,203-S	1.49924
1DS2	E	102-D,193-G,57-H,195-S	1FR2	B	104-D,27-G,102-H,30-S	1.49942
1DUB	A	98-A,144-E,164-E,141-G	1KFU	L	518-A,633-E,521-E,635-G	0.483992
1DUB	A	98-A,144-E,164-E,141-G	1AFW	A	98-A,102-E,153-E,99-G	0.558654
1DUB	A	98-A,144-E,164-E,141-G	2SQC	A	113-A,74-E,108-E,76-G	0.580125
1DUB	A	98-A,144-E,164-E,141-G	1K82	A	198-A,140-E,193-E,139-G	0.7198
1DUB	A	98-A,144-E,164-E,141-G	1QRZ	C	694-A,623-E,687-E,695-G	0.728116
1DUB	A	98-A,144-E,164-E,141-G	1BIX	A	121-A,96-E,126-E,130-G	0.748615
1DUB	A	98-A,144-E,164-E,141-G	2AHJ	D	166-A,54-E,112-E,168-G	0.764109
1DUB	A	98-A,144-E,164-E,141-G	1DJO	A	1145-A,1194-E,1050-E,1195-G	0.78362
1DUB	A	98-A,144-E,164-E,141-G	3S8R	A	176-A,354-E,631-E,355-G	0.786104
1DUB	A	98-A,144-E,164-E,141-G	2PDA	A	13-A,179-E,148-E,10-G	0.808596
1DUB	A	98-A,144-E,164-E,141-G	1ESC	A	234-A,159-E,167-E,162-G	0.827095
1DUB	A	98-A,144-E,164-E,141-G	1QRG	A	106-A,62-E,43-E,63-G	0.83069
1DUB	A	98-A,144-E,164-E,141-G	1AHJ	B	166-A,54-E,112-E,168-G	0.866463
1DUB	A	98-A,144-E,164-E,141-G	1KC7	A	414-A,437-E,443-E,438-G	0.885512
1DUB	A	98-A,144-E,164-E,141-G	1A4S	A	481-A,463-E,477-E,479-G	0.889622
1DUB	A	98-A,144-E,164-E,141-G	1B8F	A	439-A,432-E,486-E,436-G	0.897473
1DUB	A	98-A,144-E,164-E,141-G	1FUG	B	116-A,113-E,306-E,115-G	0.897743
1DUB	A	98-A,144-E,164-E,141-G	1A6D	A	35-A,105-E,29-E,104-G	0.902653
1DUB	A	98-A,144-E,164-E,141-G	3NOS	A	127-A,342-E,169-E,344-G	0.934614
[truncated: 4,381 more rows]
