# Supplementary material for: Proteins comparison through probabilistic optimal structure local alignment
Source: Front Genet. 2014 Sep 2;5:302. doi: 10.3389/fgene.2014.00302 (PMC4151033; doi:10.3389/fgene.2014.00302)
Supplement: Supplementary file 3 [file Table3.XLSX]

## Sheet: Foglio1
EC_CLASS	REFERENCE_PDB	REFERENCE_MOTIF	QMC	AVG_RMSD
1.1.1.252	1YBV	[138-N, 182-K, 164-S, 178-Y]	1	0.0681421
3.13.1.1	1QRR	[183-H, 186-K, 145-T, 182-Y]	0.75	0.0326538
1.1.1.149	1MRQ	[50-D, 117-H, 84-K, 55-Y]	0.75	0.0630257
3.1.1.11	1GQ8	[136-D, 157-D, 113-Q, 135-Q]	0.75	0.0752393
3.4.23.25	2JXR	[215-D, 32-D, 218-T, 33-T]	0.75	0.0887536
2.7.1.15	1RK2	[252-A, 253-A, 255-D, 254-G]	0.75	0.0927355
1.1.1.44	2PGD	[187-N, 190-E, 130-G, 183-K]	0.75	0.11939
3.1.25.1	1VAS	[22-R, 26-R, 23-Q, 2-T]	0.75	0.126903
3.2.1.15	1CZF	[180-D, 201-D, 202-D, 223-H]	0.75	0.150271
1.4.1.1	1PJB	[269-D, 117-E, 95-H, 74-K]	0.75	0.178174
5.1.3.1	1RPX	[185-D, 43-D, 41-H, 74-H]	0.75	0.222044
1.17.4.2	1L1L	[119-C, 408-C, 419-C, 410-E]	0.75	0.226235
4.2.1.47	1DB3	[134-E, 160-K, 132-T, 156-Y]	0.75	0.252066
3.5.1.19	1IM5	[129-A, 10-D, 133-C, 94-K]	0.75	0.294631
3.1.1.41	1ODT	[181-A, 269-D, 182-Q, 298-H]	0.75	0.402289
4.1.1.1	1PVD	[28-D, 477-E, 114-H, 115-H]	0.75	0.454689
4.2.1.92	1U5U	[137-N, 67-H, 66-T, 193-Y]	0.75	0.613085
3.4.25.2	1E94	[45-G, 33-K, 124-S, 1-T]	0.75	0.617527
5.3.99.3	1Z9H	[110-C, 113-C, 112-F, 107-Y]	0.75	0.677535
4.2.3.12	1B66	[88-D, 42-C, 133-E, 89-H]	0.75	0.70334
1.2.1.2	2NAC	[284-R, 146-N, 313-Q, 332-H]	0.75	0.784354
3.4.22.61	1QTN	[258-R, 360-C, 350-G, 317-H]	0.75	0.798794
2.1.2.3	1P4R	[431-N, 267-H, 592-H, 266-K]	0.75	0.936798
5.1.1.7	1BWZ	[217-C, 73-C, 208-E, 159-H]	0.75	0.94196
3.4.13.21	1FY2	[121-A, 192-E, 88-G, 157-H, 120-S]	0.6	0.0235125
3.8.1.7	1NZY	[145-D, 114-G, 90-H, 64-F, 137-W]	0.6	0.0370264
4.2.1.94	1STD	[31-D, 110-H, 85-H, 30-Y, 50-Y]	0.6	0.07107
5.3.3.14	1MKA	[84-D, 80-C, 79-G, 70-H, 76-V]	0.6	0.0781284
1.7.2.6	1FGJ	[267-D, 233-H, 268-H, 334-Y, 467-Y]	0.6	0.0959783
3.4.16.6	1BCR	[338-D, 53-G, 397-H, 146-S, 147-Y]	0.6	0.11178
3.5.1.59	1NBA	[172-A, 51-D, 177-C, 144-K, 173-T]	0.6	0.139513
2.7.1.90	1KZH	[146-R, 206-D, 82-G, 203-K, 204-T]	0.6	0.186215
1.17.4.2	1H7A	[580-A, 311-N, 290-C, 79-C, 446-E]	0.6	0.203921
3.4.22.68	2BKR	[119-D, 163-C, 102-H, 103-W, 26-W]	0.6	0.248164
3.4.11.19	1B65	[218-N, 289-G, 250-S, 288-S, 146-Y]	0.6	0.260142
3.1.1.43	1MPX	[307-D, 340-H, 174-S, 175-Y, 82-Y]	0.6	0.297832
3.4.22.53	1KFU	[286-N, 105-C, 99-Q, 262-H, 288-W]	0.6	0.312464
1.8.4.14	1L1D	[493-R, 484-D, 440-C, 495-C, 480-H]	0.6	0.34652
1.1.3.38	1VAO	[504-R, 170-D, 422-H, 108-Y, 503-Y]	0.6	0.370384
3.4.11.19	1EI5	[155-N, 287-H, 65-K, 62-S, 153-Y]	0.6	0.431446
3.5.1.26	1APY	[235-G, 49-S, 183-T, 201-T, 234-T]	0.6	0.435214
2.7.3.3	1BG0	[126-R, 229-R, 280-R, 309-R, 225-E]	0.6	0.473044
5.4.99.2	1REQ	[608-D, 244-H, 610-H, 604-K, 89-Y]	0.6	0.650127
6.1.1.11	1SES	[256-R, 271-R, 265-D, 258-E, 261-S]	0.6	0.700064
4.2.1.96	1DCO	[58-E, 81-E, 62-H, 63-H, 80-H]	0.6	0.804389
3.1.1.47	1BWP	[104-N, 192-D, 74-G, 195-H, 47-S]	0.6	0.855917
3.1.1.61	1CHD	[286-D, 190-H, 283-M, 164-S, 165-T]	0.6	0.950421
3.5.1.99	1MT5	[239-G, 240-G, 238-I, 142-K, 217-S, 218-S, 241-S]	0.5714	0.123612
3.4.22.37	1CVR	[244-C, 152-E, 212-G, 211-H]	0.5	0.0163523
3.4.21.100	1NLU	[170-D, 84-D, 80-E, 287-S]	0.5	0.0368979
3.4.23.21	2APR	[218-D, 35-D, 38-S, 221-T]	0.5	0.0385382
4.2.1.81	2DW7	[55-N, 292-D, 341-E, 322-H, 182-K, 184-K]	0.5	0.0409249
4.2.2.10	1IDJ	[176-R, 236-R, 154-D, 239-K]	0.5	0.0460329
2.3.2.10	1P4N	[211-R, 108-D, 319-E, 36-K]	0.5	0.0464389
4.2.1.28	1DIO	[335-D, 296-Q, 170-E, 143-H]	0.5	0.0483351
1.18.1.6	1E6E	[159-D, 55-H, 376-I, 377-T]	0.5	0.0561069
2.3.1.47	1BS0	[204-D, 175-E, 133-H, 236-K]	0.5	0.0605845
3.7.1.2	1QCN	[237-R, 240-Q, 199-E, 364-E, 133-H, 253-K]	0.5	0.0618608
2.8.1.6	1R30	[260-R, 53-C, 57-C, 60-C]	0.5	0.0623547
1.11.1.1	2NPX	[303-R, 10-H, 42-C, 41-S]	0.5	0.0633656
3.5.1.77	1FO6	[110-N, 197-N, 172-C, 146-E, 47-E, 127-K]	0.5	0.0761122
2.4.2.2	1BRW	[168-R, 82-H, 187-K, 183-S]	0.5	0.0795467
3.4.22.40	1GCB	[392-N, 73-C, 67-Q, 369-H]	0.5	0.0863839
4.1.1.70	1PIX	[457-A, 194-G, 417-I, 151-V]	0.5	0.0893706
5.4.2.9	1PYM	[58-D, 47-G, 48-L, 120-K]	0.5	0.0943993
4.1.3.1	1F8M	[228-R, 191-C, 180-H, 193-H]	0.5	0.0947196
3.4.22.39	1NLN	[122-C, 115-Q, 71-E, 54-H]	0.5	0.098526
4.1.2.38	2AG0	[113-Q, 50-E, 419-G, 29-H]	0.5	0.10089
2.3.1.6	1Q6X	[334-H, 108-P, 550-S, 95-Y]	0.5	0.104428
3.4.23.39	1SME	[214-D, 34-D, 37-S, 217-T]	0.5	0.105873
3.2.1.113	1DL2	[136-R, 275-D, 132-E, 435-E]	0.5	0.108378
4.2.1.40	1EC9	[237-N, 339-H, 205-K, 207-K]	0.5	0.11154
3.4.24.11	1R1J	[717-R, 650-D, 584-E, 711-H]	0.5	0.125927
2.7.1.105	2BIF	[256-A, 255-R, 305-R, 262-N, 325-E, 390-H]	0.5	0.133527
1.7.99.1	1DII	[474-R, 380-E, 436-H, 473-Y]	0.5	0.135965
3.6.4.9	1Q3Q	[393-D, 64-D, 97-T, 98-T]	0.5	0.137101
1.1.3.9	1GOG	[228-C, 290-W, 272-Y, 495-Y]	0.5	0.149579
2.4.2.6	1F8X	[72-D, 92-D, 98-E, 7-Y]	0.5	0.157615
4.2.3.9	1DI1	[206-K, 112-F, 178-F, 333-W]	0.5	0.183898
1.11.1.18	1QI9	[411-H, 418-H, 486-H, 341-K]	0.5	0.185466
3.1.1.13	1AQL	[108-A, 195-A, 320-D, 107-G, 435-H, 194-S]	0.5	0.185617
2.3.1.74	1CGK	[336-N, 164-C, 303-H, 215-F]	0.5	0.186219
3.5.1.93	3S8R	[413-N, 624-E, 192-H, 170-S]	0.5	0.192156
3.2.1.133	1QHO	[228-D, 329-D, 256-E, 132-H]	0.5	0.200846
1.13.12.7	1LCI	[218-R, 245-H, 529-K, 343-T]	0.5	0.202388
1.1.1.271	1E7Q	[109-C, 179-H, 140-K, 136-Y]	0.5	0.209618
5.1.2.2	1MDR	[270-D, 317-E, 297-H, 166-K]	0.5	0.221397
3.2.1.73	1AQ0	[232-E, 280-E, 288-E, 283-K]	0.5	0.222556
4.1.3.27	1I7Q	[274-C, 474-E, 477-H, 398-H]	0.5	0.236819
2.4.2.31	1OG1	[184-R, 159-E, 189-E, 147-S]	0.5	0.26613
4.1.1.22	1PYA	[197-E, 195-F, 81-S, 62-Y]	0.5	0.268629
3.5.1.38	1DJO	[1294-E, 3020-T, 3100-T, 3034-Y]	0.5	0.276925
2.5.1.48	1CS1	[48-R, 173-D, 198-K, 101-Y]	0.5	0.277893
3.5.3.15	1WD8	[350-D, 473-D, 645-C, 471-H]	0.5	0.280162
1.1.1.28	1J49	[236-R, 260-D, 265-E, 297-H]	0.5	0.29976
2.3.3.9	1D8C	[338-R, 270-D, 631-D, 272-E]	0.5	0.312471
2.4.2.19	1QPR	[105-R, 222-D, 201-E, 140-K]	0.5	0.317169
2.3.1.54	2PFL	[418-C, 419-C, 734-G, 333-W]	0.5	0.329395
1.1.1.34	1DQA	[767-D, 559-E, 866-H, 691-K]	0.5	0.343027
4.1.99.12	1K4L	[41-D, 99-D, 66-C, 174-E, 136-H, 94-Y]	0.5	0.429114
4.1.99.12	1SNN	[106-N, 30-D, 55-C, 185-E, 147-S, 95-Y]	0.5	0.429114
4.2.1.119	1S9C	[193-D, 216-G, 198-H, 213-I]	0.5	0.441312
3.1.4.4	1V0Y	[202-D, 473-D, 170-H, 448-H]	0.5	0.450563
3.4.22.2	9PAP	[175-N, 19-Q, 159-H, 25-C]	0.5	0.467649
6.2.1.5	1CQJ	[197-E, 208-E, 246-H, 109-Y]	0.5	0.48583
1.2.1.8	1A4S	[166-N, 297-C, 263-E, 477-E]	0.5	0.494426
1.14.13.7	1FOH	[281-R, 54-D, 364-P, 289-Y]	0.5	0.51763
4.3.2.2	1C3C	[275-E, 141-H, 268-K, 140-T]	0.5	0.528772
3.5.99.6	1CD5	[141-D, 72-D, 148-E, 143-H]	0.5	0.580151
2.7.2.8	1OH9	[11-G, 45-G, 217-K, 8-K]	0.5	0.605933
1.1.1.22	1DLI	[208-N, 264-D, 260-C, 145-E, 204-K, 118-T]	0.5	0.616841
3.2.2.1	1R4F	[260-A, 186-N, 10-D, 83-W]	0.5	0.64095
5.3.1.8	1X9H	[135-R, 203-E, 219-H, 298-K]	0.5	0.678054
1.3.1.24	1GCU	[171-R, 123-E, 126-E, 96-E, 170-S, 97-Y]	0.5	0.721512
2.6.1.16	1MOQ	[481-E, 488-E, 485-K, 603-K]	0.5	0.758744
2.8.1.2	1OKG	[61-D, 253-C, 75-H, 255-S]	0.5	0.774006
6.3.2.3	2HGS	[125-R, 450-R, 369-G, 151-S]	0.5	0.77504
2.7.1.4	1TZ3	[250-A, 252-D, 249-G, 251-G]	0.5	0.798567
3.1.21.1	1DNK	[212-D, 78-E, 134-H, 252-H]	0.5	0.799671
1.2.1.2	1AA6	[333-R, 140-X, 141-H, 44-K]	0.5	0.806855
2.5.1.61	2YPN	[131-R, 132-R, 149-R, 155-R, 84-D, 242-C]	0.5	0.898438
2.3.2.13	1G0D	[355-D, 272-C, 332-H, 515-Y]	0.5	0.9068
3.1.6.8	1AUK	[281-D, 125-H, 229-H, 123-K, 302-K, 150-S]	0.5	0.943334
3.4.21.68	1RTF	[102-D, 193-G, 57-H, 195-S]	0.5	0.947688
3.8.1.2	1QH9	[41-R, 10-D, 180-D, 118-S]	0.5	0.953525
6.4.1.3	1XNY	[420-A, 182-G, 183-G, 419-G]	0.5	0.993
4.1.1.85	1Q6L	[68-A, 139-R, 67-D, 112-E, 136-H, 37-I, 72-L, 64-K, 36-T]	0.4444	0.588459
3.1.4.4	2F9R	[252-N, 233-D, 34-D, 52-D, 48-G, 12-H, 47-H, 93-K, 230-W]	0.4444	0.914977
4.2.3.4	1UJN	[109-R, 224-R, 228-N, 220-E, 235-H, 131-K, 210-K]	0.4286	0.985646
3.3.2.8	1NWW	[99-R, 55-N, 101-D, 132-D, 53-Y]	0.4	0.0207303
1.8.1.5	1MOK	[82-C, 87-C, 137-H, 78-L, 501-F]	0.4	0.0602276
3.1.2.22	1EH5	[233-D, 116-Q, 289-H, 41-M, 115-S]	0.4	0.0608437
3.1.1.86	1PP4	[74-N, 192-D, 42-G, 195-H, 9-S]	0.4	0.0686331
4.2.3.61	5EAT	[264-R, 441-R, 444-D, 525-D, 401-T, 402-T, 403-T, 273-W, 520-Y, 527-Y]	0.4	0.155165
2.7.2.1	1G99	[241-R, 91-R, 148-D, 212-G, 10-S]	0.4	0.160635
2.1.1.20	1XVA	[175-R, 137-G, 142-H, 194-Y, 21-Y]	0.4	0.181828
2.8.3.16	1T4C	[169-D, 17-Q, 140-E, 260-G, 261-G]	0.4	0.218546
3.1.1.45	1DIN	[171-D, 123-C, 202-H, 37-I, 124-L]	0.4	0.274178
1.13.12.5	1QV0	[175-H, 22-H, 92-W, 138-Y, 190-Y]	0.4	0.285706
3.1.1.5	1J00	[73-N, 154-D, 44-G, 157-H, 10-S]	0.4	0.286008
3.11.1.1	1RQL	[45-A, 12-D, 56-H, 53-K, 49-M]	0.4	0.293609
2.5.1.9	1KZL	[48-C, 102-H, 41-S, 148-T, 50-T]	0.4	0.345186
3.5.4.13	1XS1	[124-A, 115-R, 126-R, 138-E, 111-S]	0.4	0.481777
2.3.2.13	1IU4	[255-D, 64-C, 274-H, 269-K, 272-W]	0.4	0.552236
2.5.1.9	1I8D	[48-C, 102-H, 64-M, 2-F, 41-S]	0.4	0.595863
1.8.1.2	1AOP	[153-R, 83-R, 483-C, 215-K, 217-K]	0.4	0.615934
3.4.21.88	1JHF	[127-D, 152-E, 156-K, 118-M, 119-S]	0.4	0.677724
3.5.4.10	1P4R	[127-G, 126-I, 137-K, 66-K, 104-Y]	0.4	0.804636
1.8.99.2	1JNR	[265-R, 74-N, 361-D, 141-E, 398-H, 449-S, 234-W, 48-W]	0.375	0.0568324
3.1.1.84	1L7Q	[117-A, 259-D, 287-H, 166-W, 118-Y, 44-Y]	0.3333	0.0934968
4.2.3.3	1B93	[101-D, 71-D, 91-D, 66-G, 19-H, 98-H]	0.3333	0.177832
3.2.1.147	1MYR	[95-R, 328-N, 187-Q, 409-E, 190-S, 330-Y]	0.3333	0.393582
3.4.21.97	1IEC	[157-A, 165-R, 166-R, 63-H, 132-S, 134-S]	0.3333	0.433409
1.8.4.11	1FVA	[218-C, 227-C, 72-C, 115-E, 103-Y, 155-Y]	0.3333	0.612223
4.2.1.3	1FGH	[447-R, 644-R, 100-D, 165-D, 101-H, 642-S]	0.3333	0.631766
5.1.3.14	1F6D	[215-R, 95-D, 117-E, 131-E, 213-H, 246-H]	0.3333	0.702963
4.2.1.129	2SQC	[127-R, 374-D, 377-D, 376-C, 262-Q, 45-E, 93-E, 451-H, 365-F, 601-F, 605-F, 169-W, 312-W, 489-W, 495-Y]	0.3333	0.782935
3.4.19.3	1AUG	[91-R, 144-C, 81-E, 168-H]	0.25	0.111854
2.7.9.1	1KC7	[337-R, 831-C, 101-G, 455-H, 22-K, 103-M, 764-S, 851-Y]	0.25	0.441539
2.3.1.16	1AFW	[125-C, 403-C, 405-G, 375-H]	0.25	0.447603
1.8.4.11	1FF3	[51-X, 198-C, 206-C, 94-E]	0.25	0.563968
2.7.1.78	1LTQ	[126-R, 165-D, 35-D, 15-K]	0.25	0.595137
3.8.1.2	1QQ5	[39-R, 115-N, 173-N, 176-D, 8-D, 147-K, 175-F, 171-S, 12-T]	0.2222	0.267731
4.1.99.2	2TPL	[381-R, 214-D, 257-K, 123-F, 71-Y]	0.2	0.0970077
4.3.1.3	1B8F	[142-A, 414-E, 144-G, 143-S, 280-Y]	0.2	0.158021
2.3.1.87	1B6B	[122-H, 111-L, 124-L, 97-S, 168-Y]	0.2	0.754676
3.2.1.35	1FCQ	[111-D, 113-E, 301-W, 184-Y, 227-Y]	0.2	0.976848
5.4.2.8	1P5D	[20-R, 247-R, 109-H, 329-H, 118-K, 108-S]	0.1667	0.896548
2.6.1.16	1JXA	[26-R, 98-N, 1-C, 488-E, 99-G, 504-H, 485-K, 603-K, 74-W]	0.1111	0.758744
2.3.1.94	1KEZ	[143-A, 169-D, 259-H, 142-S]	0	0.1992
1.8.1.8	1L6P	[68-D, 103-C, 109-C, 70-F, 42-Y, 71-Y]	0	> 1
3.1.1.72	1BS9	[175-D, 91-Q, 187-H, 90-S, 13-T]	0	> 1
